# Supplementary material for: LncRNA EPR controls epithelial proliferation by coordinating Cdkn1a transcription and mRNA decay response to TGF-β
Source: Nat Commun. 2019 Apr 29;10:1969. doi: 10.1038/s41467-019-09754-1 (PMC6488594; doi:10.1038/s41467-019-09754-1)
Supplement: Supplementary file 4 — Supplementary Data 1 [file 41467_2019_9754_MOESM4_ESM.xlsx]

## Sheet: Sheet1 - Table 1
Name	Molecular Mass (KDa)	Number of peptides identified
Trpm4	28	14
Trpm3	29	17
Capzb	31	16
Trpm1	33	24
Capza1, Capza2	33	5, 6
Arpc2	34	5
Vcam1	38	5
Tmod3	39	12
Arpc1b	41	5
Actr2	45	11
Cttn	57	5
Lad1	59	12
Cald1	60	16
Gsn	81	14
Jup	82	6
Ctnna1	100	5
Ctnnd1	105	5
Rai14	109	8
Ppp1r12a	115	10
Myo1d, Myo1c, Myo1e, Myo1b	116-132	15, 17, 14, 13
Lmo7	131	20
Myo6	146	30
Cgnl1	148	5
Scrib	174	28
Iqgap1	191	35
Cltc	192	25
Tjp1	195	34
Sipa1l3, Sipa1l1	195, 197	28, 10
Ppl	204	10
Afdn	205	21
Myo5a, Myo5b	212, 213	108, 9
Mylk	214	7
Arhgef17	222	16
Myh9, Myh14, Myh10	226, 229, 233	248, 28, 115
Myo18a	232	84
Myof	235	21
Myo7a	250	17
Svil	253	67
Mprip	256	6
Sptbn1	274	68
Fluba, Flubb	278, 280	23, 23
Sptan	285	51
Itpr3	304	31
Plec	534	5
