# Supplementary material for: LncRNA EPR controls epithelial proliferation by coordinating Cdkn1a transcription and mRNA decay response to TGF-β
Source: Nat Commun. 2019 Apr 29;10:1969. doi: 10.1038/s41467-019-09754-1 (PMC6488594; doi:10.1038/s41467-019-09754-1)
Supplement: Supplementary file 5 — Supplementary Data 2 [file 41467_2019_9754_MOESM5_ESM.xlsx]

## Sheet: Sheet1
EPR versus mock NMuMG cells
	logFC	AveExpr	t	P.Value	adj.P.Val
Clu	4.25	8.16	101.31	4.83764e-24	6.50517e-20
Sepp1	4.89	8.44	89.91	3.30664e-23	2.22322e-19
Cxcl5	10.43	8.19	79.23	2.5296e-22	1.13385e-18
Ephx1	5.1	6.33	72.67	1.01361e-21	3.4075e-18
Vnn1	7.38	7.14	71.15	1.4258e-21	3.83455e-18
H6pd	2.9	7.52	67.58	3.25607e-21	5.77631e-18
Plat	3.49	7.25	67.78	3.10768e-21	5.77631e-18
Flnc	-9.11	3.1	-67.36	3.43649e-21	5.77631e-18
Cd14	2.96	7.34	66.26	4.47565e-21	6.0184e-18
Col7a1	-5.18	4.69	-66.42	4.30771e-21	6.0184e-18
Tuft1	2.58	7.4	65.65	5.18538e-21	6.33889e-18
Igf2r	2.64	5.84	63.98	7.8619e-21	8.80991e-18
Lbp	7.25	6.16	63.53	8.80284e-21	9.10552e-18
Mdm2	2.4	7.94	62.22	1.22933e-20	1.14675e-17
Aldh1a1	2.62	6.36	61.82	1.36447e-20	1.14675e-17
C3	7.68	5.64	62.02	1.29345e-20	1.14675e-17
Neurl3	3.11	7.12	61.16	1.62151e-20	1.28261e-17
Tnc	-3.21	6.25	-60.87	1.74903e-20	1.30662e-17
Itm2b	2.43	8.27	60.32	2.02065e-20	1.35858e-17
Pcolce	-3.29	5.32	-60.51	1.92073e-20	1.35858e-17
Ak1	3.09	6.19	59.26	2.68694e-20	1.68145e-17
Lamb1	-3.49	4.69	-59.17	2.75094e-20	1.68145e-17
Gsto1	2.4	9.49	58.64	3.18216e-20	1.78294e-17
Mgat3	4.64	5.63	58.76	3.07742e-20	1.78294e-17
Anxa6	-8.29	5.68	-58.24	3.54805e-20	1.90842e-17
Gsta4	2.91	6.93	58.02	3.77001e-20	1.94982e-17
Ccl7	3.96	5.89	56.61	5.59452e-20	2.78628e-17
Ccng1	2.76	8.59	55.92	6.8214e-20	3.05758e-17
Iqgap2	3.19	6.41	55.97	6.72939e-20	3.05758e-17
Ctsh	5.5	5.55	56.13	6.42001e-20	3.05758e-17
Lmo7	2.14	8.59	55.59	7.50252e-20	3.2544e-17
Prex2	-5.59	3.68	-55.3	8.15857e-20	3.42839e-17
Mgst1	3.52	5.43	53.5	1.38572e-19	5.64661e-17
Lgals3bp	2.99	6.92	53.23	1.50292e-19	5.94404e-17
Tmem176b	2	8.54	52.93	1.64842e-19	6.33325e-17
Sel1l3	3.07	5.89	52.81	1.70943e-19	6.38519e-17
Mmp13	3.03	9.71	52.34	1.96887e-19	6.78857e-17
Cp	3.13	9.63	52.34	1.9679e-19	6.78857e-17
Tmem176a	2.57	7.21	52.39	1.9379e-19	6.78857e-17
Tubb2a	4.79	4.97	52.18	2.06949e-19	6.95709e-17
F2rl1	2.87	6.27	51.96	2.21426e-19	7.26225e-17
Sulf2	2.99	6.26	51.3	2.72233e-19	8.43669e-17
Cdh1	9.88	5.93	51.3	2.71848e-19	8.43669e-17
Thbs3	-5.03	2.89	-51.25	2.76057e-19	8.43669e-17
Aldh3a1	6.87	5.38	50.91	3.06773e-19	9.16706e-17
Endod1	2.97	5.93	50.83	3.15218e-19	9.21465e-17
Idh1	2.55	6.99	49.82	4.34676e-19	1.24364e-16
Tob1	3.29	5.6	49.45	4.90407e-19	1.37386e-16
Pilra	4.67	5.67	49.32	5.11329e-19	1.40323e-16
Akap12	-5.58	1.85	-48.19	7.40449e-19	1.99136e-16
Ctnnb1	1.69	10.77	48	7.88326e-19	2.00012e-16
Cd81	1.78	7.77	48.02	7.83702e-19	2.00012e-16
Myh10	-2.17	6.44	-48.05	7.75293e-19	2.00012e-16
Cxcl1	3.26	8.64	47.26	1.01251e-18	2.52135e-16
Sqrdl	2.77	5.58	47.04	1.08959e-18	2.64427e-16
Btg2	3.26	5.03	46.96	1.12087e-18	2.64427e-16
Fam213a	3.48	4.84	47.01	1.10125e-18	2.64427e-16
Rrm2	-1.87	7.55	-46.6	1.26704e-18	2.93756e-16
Tenm3	-2.24	4.77	-46.01	1.5533e-18	3.5402e-16
Gm5549	3.15	4.69	45.53	1.83901e-18	4.12153e-16
Cdkn1a	3.76	5.52	45.27	2.01724e-18	4.44685e-16
Tenm4	3.18	4.62	45.14	2.10996e-18	4.57623e-16
Slc12a2	2.04	10.12	45.01	2.2084e-18	4.7137e-16
Gclc	1.95	7.84	44.93	2.27372e-18	4.7773e-16
Cdh17	4.35	5.97	44.4	2.74959e-18	5.68827e-16
Lgals2	2.97	7.68	44.32	2.83081e-18	5.76756e-16
Pcsk6	4.37	4.65	43.72	3.51454e-18	7.05374e-16
Emp3	4.73	5.56	43.66	3.59914e-18	7.1173e-16
Gpr137b	1.94	6.76	43.07	4.47484e-18	8.59617e-16
Mylk	2.86	5.04	43.1	4.4171e-18	8.59617e-16
Chn1	-3.6	2.67	-43.01	4.57621e-18	8.66708e-16
F2r	-2.04	6.77	-42.86	4.82405e-18	8.67334e-16
Col5a1	-2	6.69	-42.84	4.8734e-18	8.67334e-16
Capn5	2.31	5.5	42.83	4.88448e-18	8.67334e-16
Arhgef10l	2.81	5.23	42.96	4.65323e-18	8.67334e-16
Eps8l2	7.55	4.67	42.82	4.90202e-18	8.67334e-16
Gusb	2.04	6.11	42.77	4.99403e-18	8.7214e-16
Ddit4	2.76	5.32	42.51	5.50474e-18	9.49003e-16
Spint2	2.42	6.08	42.34	5.86975e-18	9.85214e-16
Plac8	8.83	5.48	42.26	6.04338e-18	9.85214e-16
Rhbdf2	2.39	5.38	42.3	5.95718e-18	9.85214e-16
Inhbb	-5.02	2.33	-42.25	6.08112e-18	9.85214e-16
Gsdmd	9.83	5.57	42.08	6.49139e-18	1.03916e-15
Ctsz	1.94	6.85	41.44	8.27165e-18	1.30857e-15
Notch1	4.02	4.5	41.18	9.14583e-18	1.43005e-15
Ikbke	3.14	5.71	40.96	9.95568e-18	1.53878e-15
Inpp4b	2.48	5.22	40.74	1.08706e-17	1.64244e-15
Eif5a2	-2.24	4.59	-40.75	1.08219e-17	1.64244e-15
Vcan	-6.27	2.9	-40.38	1.25309e-17	1.87225e-15
Ets2	1.42	8.31	39.72	1.62919e-17	2.40744e-15
Cpt1a	1.8	7.31	39.6	1.70964e-17	2.47199e-15
Cdc42bpg	1.98	5.12	39.61	1.7009e-17	2.47199e-15
Mcpt1	-7.36	3.5	-39.49	1.78747e-17	2.55704e-15
Arhgef40	1.8	7.3	39.45	1.81837e-17	2.57386e-15
Tnip3	5.69	5.1	39.22	1.99615e-17	2.76723e-15
Ccbe1	-2.72	3.96	-39.23	1.98814e-17	2.76723e-15
Col27a1	-1.63	6.86	-39.08	2.10982e-17	2.89498e-15
2017-09-11	-1.52	7.99	-39.03	2.15677e-17	2.9295e-15
Itgb3	2.14	6.03	38.94	2.23369e-17	3.00365e-15
Slc11a2	1.6	7.24	38.68	2.48775e-17	3.27968e-15
Itgb7	2.78	4.57	38.7	2.464e-17	3.27968e-15
Tnfrsf10b	2.25	5.13	38.54	2.63415e-17	3.43897e-15
Tmbim1	1.58	7.44	38.41	2.78206e-17	3.59715e-15
Prdx5	1.69	7.45	38.35	2.85054e-17	3.63398e-15
Aldh2	1.83	6.36	38.34	2.8646e-17	3.63398e-15
Mpp1	1.67	7.06	38.15	3.1007e-17	3.89674e-15
Rab32	2.45	6.18	38.12	3.14041e-17	3.9101e-15
Cgnl1	1.7	7.5	37.8	3.59613e-17	4.36361e-15
Stard10	1.96	6.57	37.75	3.66833e-17	4.36361e-15
Cerk	1.81	5.65	37.83	3.55257e-17	4.36361e-15
Ripk4	2.12	4.99	37.76	3.65892e-17	4.36361e-15
Itgb4	9.59	2.28	37.75	3.6771e-17	4.36361e-15
Fermt1	5.6	3.71	37.56	3.98222e-17	4.61629e-15
Sprr1a	1.89	6.85	37.49	4.10144e-17	4.6739e-15
Shroom4	1.72	6.13	37.49	4.09312e-17	4.6739e-15
Paqr7	2.3	4.58	37.35	4.34678e-17	4.91186e-15
Hs6st2	-2.51	1.3	-37.24	4.56437e-17	5.11476e-15
Slco2a1	2.34	5.95	37.12	4.79039e-17	5.32366e-15
Tmbim6	1.36	8.94	37.01	5.03568e-17	5.55039e-15
Sox11	-6.7	3.14	-36.94	5.17875e-17	5.66168e-15
Slc16a2	3.96	3.77	36.87	5.35015e-17	5.8019e-15
Fas	3.2	4.69	36.78	5.55052e-17	5.97103e-15
Ctnnal1	2.71	5.02	36.53	6.20109e-17	6.61794e-15
Mybl2	-2.16	5.18	-36.5	6.27247e-17	6.64141e-15
Apob	1.78	9.87	36.43	6.48346e-17	6.81118e-15
Pilrb2	3.87	4.33	36.27	6.95622e-17	7.19541e-15
Klhl22	-5.94	2.09	-36.28	6.91033e-17	7.19541e-15
Atp9a	9.11	3.76	36.24	7.02322e-17	7.20925e-15
Ptgs1	1.61	7.25	36.1	7.48049e-17	7.62047e-15
Snrk	2.12	5.7	35.9	8.18709e-17	8.21581e-15
Gstm1	5.81	3.48	35.91	8.13515e-17	8.21581e-15
Ctsb	1.43	8.37	35.87	8.2886e-17	8.25606e-15
Sorl1	4.17	3.75	35.82	8.46647e-17	8.37123e-15
Atp6v1b2	1.42	7.18	35.78	8.62008e-17	8.39958e-15
Hpx	5.43	3.92	35.79	8.58324e-17	8.39958e-15
Areg	2.32	7.49	35.5	9.76382e-17	9.37815e-15
Itga2	1.72	7.47	35.5	9.75838e-17	9.37815e-15
Tnxb	4.34	4.68	35.48	9.86176e-17	9.40504e-15
Pacsin2	1.27	8.02	35.44	1.00621e-16	9.47424e-15
Vil1	3.66	3.75	35.43	1.00752e-16	9.47424e-15
Angptl2	-2.6	5.15	-35.36	1.04305e-16	9.74025e-15
Nt5dc2	-2.81	3.98	-35.24	1.09942e-16	1.01958e-14
B4galnt1	2.3	4.78	35.2	1.12149e-16	1.03292e-14
Stom	1.9	7.45	35.13	1.15436e-16	1.05596e-14
Pcolce2	-1.93	5.87	-35.11	1.16488e-16	1.05839e-14
Cd109	1.72	5.82	34.83	1.32211e-16	1.19319e-14
Aif1l	3.3	2.58	34.77	1.35902e-16	1.21831e-14
Kifc3	1.5	6.59	34.72	1.39418e-16	1.24156e-14
Cttnbp2nl	-1.68	5.72	-34.67	1.42527e-16	1.26089e-14
Pole	-1.63	6.75	-34.65	1.43948e-16	1.26515e-14
Plce1	4.13	3.81	34.63	1.45387e-16	1.26949e-14
Thbs1	-2.76	8.79	-34.6	1.47303e-16	1.27792e-14
Tor4a	1.57	6.21	34.54	1.51512e-16	1.30602e-14
Mettl7a1	2.94	4.76	34.51	1.53266e-16	1.31272e-14
Gstm5	2.45	4.6	34.42	1.59986e-16	1.36161e-14
Myo15b	2.27	5.95	34.4	1.61318e-16	1.3643e-14
Hspb8	3	4.47	34.19	1.77828e-16	1.49454e-14
Ccna2	-1.41	6.88	-34.13	1.82505e-16	1.52431e-14
Tm4sf1	1.64	9.39	34.03	1.91743e-16	1.58509e-14
Zfp365	2.31	4.78	34.02	1.92139e-16	1.58509e-14
Abcc4	1.38	8.13	33.93	2.00738e-16	1.64553e-14
Rpl26	2.2	5.62	33.89	2.04699e-16	1.64553e-14
Fbxl20	2.07	5.04	33.9	2.03525e-16	1.64553e-14
Sesn2	2.52	4.83	33.88	2.05584e-16	1.64553e-14
Kif13b	2.45	4.41	33.92	2.02107e-16	1.64553e-14
Dsp	1.54	8.55	33.86	2.07623e-16	1.65201e-14
Faxc	-3	3.57	-33.65	2.2934e-16	1.80347e-14
Trp53inp1	4.4	5.77	33.58	2.37264e-16	1.85494e-14
Kif18b	-1.59	5.18	-33.53	2.4271e-16	1.88654e-14
Fgfr2	-2.06	5.04	-33.4	2.58313e-16	1.99629e-14
Rnf169	1.52	5.88	33.29	2.71915e-16	2.08939e-14
Hk1	1.34	7.32	33.21	2.82928e-16	2.16167e-14
Bmp2	-4.67	3.51	-33.12	2.95112e-16	2.24202e-14
Glipr2	-1.68	4.99	-33.06	3.03149e-16	2.29014e-14
Spata13	2.35	4.92	32.98	3.14848e-16	2.36523e-14
Celsr1	1.73	7.42	32.95	3.19645e-16	2.37473e-14
Igf2bp3	4.6	3.6	32.96	3.18506e-16	2.37473e-14
Esd	1.52	8.08	32.9	3.27829e-16	2.42215e-14
Cdh2	-1.3	7.59	-32.87	3.32301e-16	2.4297e-14
Slc25a37	1.74	6.39	32.87	3.32465e-16	2.4297e-14
Creg1	1.62	5.91	32.86	3.34387e-16	2.43054e-14
Clca4	5.02	4	32.81	3.42576e-16	2.47668e-14
Shc1	1.27	7.34	32.73	3.56884e-16	2.56632e-14
Myo1d	1.4	6.56	32.7	3.61663e-16	2.56948e-14
Plk4	-1.58	5.72	-32.71	3.60103e-16	2.56948e-14
Rab38	2.96	4.13	32.69	3.63056e-16	2.56948e-14
Eva1c	2.89	4.21	32.64	3.72696e-16	2.6239e-14
4933426M11Rik	1.65	6.42	32.55	3.88873e-16	2.70942e-14
Serpinb9	-1.62	5.96	-32.56	3.87299e-16	2.70942e-14
Mxd4	2.38	4.85	32.52	3.95175e-16	2.73913e-14
Nrp1	-1.32	8.52	-32.36	4.25801e-16	2.93628e-14
Ctsd	1.21	9.46	32.34	4.31151e-16	2.95764e-14
Lipa	1.5	6.9	32.33	4.33298e-16	2.95764e-14
Sat1	1.61	7.48	32.31	4.37694e-16	2.97256e-14
Dnajc22	9.57	4.13	32.27	4.45828e-16	3.01259e-14
Rps6ka1	2.26	5.56	32.19	4.63732e-16	3.1179e-14
Ccl9	-3.85	4.02	-32.15	4.73044e-16	3.16469e-14
Abca3	1.63	6.7	32.07	4.91241e-16	3.27016e-14
Foxm1	-1.62	5.86	-32.05	4.96094e-16	3.28619e-14
Mcm10	-1.58	5.8	-32.03	5.01842e-16	3.30797e-14
Chst15	-3.11	1.58	-31.95	5.22802e-16	3.42933e-14
Ly6a	4.71	4.85	31.81	5.61553e-16	3.66563e-14
Fam63a	1.51	6.23	31.78	5.69494e-16	3.69951e-14
Scn8a	5.9	3.1	31.76	5.74095e-16	3.71147e-14
Tubb2b	-3.01	2.95	-31.7	5.91937e-16	3.8085e-14
Abhd4	2.35	4.9	31.6	6.22211e-16	3.98422e-14
Pbxip1	7.14	3.13	31.55	6.36853e-16	4.05866e-14
Herpud1	1.5	7.05	31.54	6.40556e-16	4.063e-14
Pogk	-1.55	5.95	-31.51	6.52621e-16	4.10084e-14
Lphn3	-1.7	5.09	-31.51	6.52305e-16	4.10084e-14
Add2	-1.71	5.34	-31.47	6.6578e-16	4.12569e-14
Il22ra1	2.52	5.11	31.47	6.63268e-16	4.12569e-14
Pik3c2g	3.87	2.07	31.48	6.62555e-16	4.12569e-14
Mki67	-1.27	9.02	-31.45	6.69774e-16	4.1314e-14
Lpcat1	-1.44	5.65	-31.43	6.78169e-16	4.16408e-14
Krt8	1.32	11.35	31.22	7.54074e-16	4.58825e-14
Ly75	-1.37	5.95	-31.22	7.52645e-16	4.58825e-14
Fstl1	-7.88	3.95	-31.13	7.90357e-16	4.76589e-14
Cdk14	-3.27	2.11	-31.13	7.90319e-16	4.76589e-14
Mgat5	1.79	6.13	31.05	8.2152e-16	4.93168e-14
Arfgap3	1.94	5.19	30.92	8.80854e-16	5.26437e-14
Msln	1.12	9.08	30.89	8.93141e-16	5.31419e-14
Mlkl	2.63	4.44	30.87	9.01702e-16	5.34149e-14
Foxred2	5.49	2.13	30.84	9.15114e-16	5.39717e-14
Pilrb1	3.15	4.31	30.8	9.34672e-16	5.48844e-14
Sema3c	1.47	9.21	30.74	9.62466e-16	5.62708e-14
Tgm2	1.15	7.53	30.73	9.67525e-16	5.63217e-14
Ugdh	1.12	8.24	30.7	9.85721e-16	5.71336e-14
Xdh	6.57	3.86	30.56	1.05591e-15	6.09392e-14
Aplp2	1.3	7.8	30.55	1.06296e-15	6.10839e-14
Slc39a4	9.34	2.99	30.51	1.08612e-15	6.21492e-14
Exo1	-1.62	5.59	-30.28	1.22511e-15	6.95109e-14
Gm13387	3.08	3.33	30.28	1.22271e-15	6.95109e-14
Fam212b	3.94	3.53	30.27	1.23423e-15	6.97338e-14
Car5b	2.74	4.11	30.16	1.30538e-15	7.34456e-14
Arhgap27	3.74	4.59	30.11	1.3422e-15	7.50641e-14
Sgsh	4.36	3.15	30.1	1.34531e-15	7.50641e-14
Gstp1	1.48	6.57	30.06	1.37663e-15	7.64938e-14
Igsf11	-1.95	5.09	-30.05	1.38485e-15	7.66341e-14
Alpl	-2.94	4.44	-30	1.42049e-15	7.82839e-14
Naip2	2.4	4.57	29.97	1.43873e-15	7.89656e-14
Mycl	-3.74	2.68	-29.95	1.45785e-15	7.96898e-14
E2f2	2.34	4.21	29.92	1.48311e-15	8.07425e-14
Acsl4	1.53	7.27	29.87	1.51715e-15	8.22623e-14
Cdc42ep5	4.26	3.66	29.79	1.58801e-15	8.57589e-14
Arhgap10	-1.63	5.25	-29.78	1.59626e-15	8.58596e-14
Galk2	1.36	5.97	29.76	1.60941e-15	8.62223e-14
Ccl2	1.29	9.43	29.67	1.69041e-15	8.99115e-14
B3gnt3	8.88	3.69	29.67	1.69165e-15	8.99115e-14
Slc25a13	-4.47	3.57	-29.66	1.70372e-15	9.01966e-14
Fndc3a	1.63	6.02	29.63	1.72365e-15	9.08939e-14
Fez2	-1.4	6.95	-29.57	1.78218e-15	9.36134e-14
Map2	-4.02	2.9	-29.52	1.83332e-15	9.59245e-14
Robo1	-2.38	1.58	-29.49	1.8584e-15	9.68599e-14
Spp1	1.81	10.81	29.41	1.94094e-15	1.00586e-13
Myo9a	-1.45	6.18	-29.41	1.94485e-15	1.00586e-13
Slc19a2	1.36	5.71	29.37	1.98613e-15	1.02327e-13
Itga6	1.22	8.05	29.24	2.12683e-15	1.09158e-13
Thsd7a	-4.71	2.78	-29.23	2.14486e-15	1.09665e-13
Atp6v0a1	1.28	6.73	29.14	2.24472e-15	1.14123e-13
Angptl4	3.08	5.32	29.14	2.24903e-15	1.14123e-13
Tmem43	1.21	7.1	29.13	2.26318e-15	1.1441e-13
Bmp1	1.26	6.5	29.1	2.29596e-15	1.15632e-13
Ndfip2	1.41	6.33	29.09	2.30648e-15	1.15729e-13
Adamts15	6.3	1.94	29.09	2.31737e-15	1.15843e-13
Serpine2	12.08	3.29	29.06	2.34964e-15	1.17021e-13
Ifngr2	1.14	6.77	29.05	2.36809e-15	1.17505e-13
Pitrm1	-1.08	7.42	-29.03	2.38386e-15	1.17852e-13
Nasp	-1.3	7.25	-29.01	2.40889e-15	1.18653e-13
Hsp25-ps1	-1.78	4.93	-28.93	2.52606e-15	1.2397e-13
Hist1h1b	-2.13	6.7	-28.91	2.54831e-15	1.24608e-13
Slc26a2	1.51	7.11	28.88	2.59108e-15	1.2624e-13
Scd1	-2.63	3.14	-28.85	2.63426e-15	1.27881e-13
Rnf213	1.3	7.23	28.81	2.68889e-15	1.30063e-13
Col6a2	-1.12	7.6	-28.79	2.71877e-15	1.31037e-13
Sh3bgrl2	1.52	6.07	28.76	2.76767e-15	1.32917e-13
St3gal4	1.26	6.53	28.74	2.79989e-15	1.33986e-13
Cav1	1.07	9.19	28.69	2.88471e-15	1.37556e-13
Dstn	1.38	9.75	28.65	2.93506e-15	1.39462e-13
4930506M07Rik	1.32	6.49	28.63	2.98254e-15	1.41219e-13
Etl4	1.71	5.37	28.58	3.05675e-15	1.44225e-13
Prc1	-1.12	7.15	-28.51	3.17166e-15	1.49123e-13
Sema3e	1.28	7.26	28.47	3.24833e-15	1.52196e-13
Dock4	2.03	5.8	28.45	3.28459e-15	1.53361e-13
Leprel1	-2.58	3.99	-28.35	3.47086e-15	1.61497e-13
Wfdc2	10.92	4.62	28.32	3.52733e-15	1.63559e-13
Gsap	2	5.06	28.26	3.65887e-15	1.69075e-13
Tspan12	-1.46	4.7	-28.23	3.717e-15	1.71173e-13
Ereg	1.9	6.98	28.22	3.72997e-15	1.71184e-13
Ghitm	1.11	7.52	28.21	3.76108e-15	1.72025e-13
Rilpl2	1.81	5.21	28.2	3.78037e-15	1.72321e-13
Lmnb1	-1.16	6.47	-28.16	3.87041e-15	1.75829e-13
Uhrf1	-1.12	7.37	-28.14	3.91207e-15	1.76623e-13
Stxbp2	1.63	5.91	28.14	3.91416e-15	1.76623e-13
Baiap2l1	1.42	6.05	28.11	3.98186e-15	1.79077e-13
Mcm5	-1.13	7.3	-28.08	4.04683e-15	1.81393e-13
Hist1h1e	-2.02	7.29	-28.07	4.07759e-15	1.82164e-13
Thsd4	2.49	4.07	28.05	4.10791e-15	1.82911e-13
Chtf18	-1.48	4.63	-28.02	4.19428e-15	1.8614e-13
Megf6	-6.93	1.39	-28	4.22937e-15	1.8708e-13
Avpi1	1.57	6.39	27.98	4.28423e-15	1.88885e-13
Pea15a	1.13	8.5	27.95	4.35742e-15	1.90861e-13
Zfp219	1.79	4.66	27.95	4.34789e-15	1.90861e-13
Mcm6	-1.09	8.01	-27.94	4.37725e-15	1.91107e-13
Ntn4	1.59	5.15	27.91	4.45246e-15	1.93761e-13
Il11	-5.95	1.49	-27.9	4.47167e-15	1.93969e-13
Mvp	1.03	7.42	27.9	4.48643e-15	1.93984e-13
Arf3	1.25	7.36	27.85	4.61649e-15	1.98384e-13
Shc2	1.46	5.7	27.85	4.6177e-15	1.98384e-13
Polq	-2.08	4.81	-27.81	4.70032e-15	2.0129e-13
Cpped1	1.48	4.95	27.7	5.01853e-15	2.14236e-13
Ncapd2	-1.27	6.21	-27.66	5.13476e-15	2.18503e-13
Mfhas1	-1.38	6.6	-27.65	5.16427e-15	2.19066e-13
Map2k6	1.77	4.6	27.64	5.19046e-15	2.19485e-13
Cdkn2a	-2.26	3.27	-27.61	5.29149e-15	2.23056e-13
Trim46	-2.63	2.87	-27.59	5.33391e-15	2.24141e-13
Secisbp2l	1.35	7.16	27.56	5.42318e-15	2.27182e-13
Plcb4	-3.36	2.51	-27.53	5.54378e-15	2.31513e-13
Vdac2	1.08	7.98	27.5	5.61209e-15	2.3364e-13
Chka	1.37	7.66	27.5	5.62982e-15	2.33655e-13
Lrig1	1.32	7.83	27.46	5.74188e-15	2.37573e-13
Anks4b	5.95	2.69	27.44	5.82446e-15	2.4025e-13
Peg12	-2.55	2.5	-27.42	5.88084e-15	2.41834e-13
Zfpm2	2.07	5.47	27.39	5.99607e-15	2.45821e-13
Ahr	-1.31	6.24	-27.34	6.1625e-15	2.51172e-13
Fhl1	2.77	4.12	27.34	6.16397e-15	2.51172e-13
Sh3d19	1.01	7.63	27.31	6.29436e-15	2.55067e-13
Cenpi	-1.43	4.98	-27.3	6.29748e-15	2.55067e-13
Socs2	-2.15	5.14	-27.3	6.33152e-15	2.55675e-13
E2f7	-1.99	4.15	-27.28	6.38683e-15	2.57137e-13
Tspan7	2.24	4.12	27.27	6.42427e-15	2.57872e-13
Plscr2	-1.15	6.67	-27.21	6.64274e-15	2.65848e-13
Rassf6	6.37	2.95	27.16	6.86517e-15	2.73124e-13
4930461G14Rik	5.19	2.76	27.16	6.85623e-15	2.73124e-13
Bmp4	8.08	3.11	27.14	6.93113e-15	2.74279e-13
Fgfr3	-2.54	3.04	-27.14	6.93498e-15	2.74279e-13
Hspb1	-1.8	5.11	-27.13	6.96451e-15	2.74638e-13
Padi1	-1.48	3.67	-27.11	7.05577e-15	2.77424e-13
E2f8	-1.49	4.98	-27.02	7.41876e-15	2.90846e-13
Slc9a2	9.25	1.43	27.01	7.46089e-15	2.91647e-13
Isg20l2	-1.18	6.33	-27	7.49983e-15	2.9232e-13
Cd82	1.58	5.4	26.98	7.59206e-15	2.94695e-13
Racgap1	-1.18	6.72	-26.97	7.65415e-15	2.95763e-13
Smarca2	1.46	4.84	26.95	7.74733e-15	2.98505e-13
Adam8	2.13	4.03	26.94	7.7794e-15	2.98885e-13
Ackr3	4.82	2.57	26.89	7.99594e-15	3.06329e-13
Pam	1.16	7.88	26.87	8.1095e-15	3.08919e-13
Flt1	-1.76	5.64	-26.87	8.1079e-15	3.08919e-13
Ces2g	7.83	3.2	26.82	8.33932e-15	3.16776e-13
Myo7a	6.75	3.68	26.78	8.5723e-15	3.24709e-13
Itpr2	1.62	4.97	26.75	8.71102e-15	3.28791e-13
Tcn2	2.65	3.68	26.75	8.72896e-15	3.28791e-13
Rad54l	-1.8	4.2	-26.74	8.77554e-15	3.29622e-13
Gdpd5	1.62	4.39	26.69	9.04695e-15	3.3887e-13
Lgals8	1.16	6.6	26.67	9.10484e-15	3.40091e-13
Gsg2	-1.79	4.07	-26.61	9.44381e-15	3.51776e-13
Lancl3	-3.71	3.47	-26.59	9.57445e-15	3.55656e-13
Trip13	-1.59	5.01	-26.57	9.67546e-15	3.58418e-13
Mal	2.56	4.7	26.55	9.79144e-15	3.61718e-13
Ncam1	-1.31	7.15	-26.51	1.00502e-14	3.70261e-13
Lgals4	6.05	4.06	26.49	1.01842e-14	3.73152e-13
Rasgrp3	-3.31	2.47	-26.49	1.01755e-14	3.73152e-13
Cdca4	-1.19	5.86	-26.47	1.0261e-14	3.73927e-13
Alpk1	3	3.97	26.45	1.04163e-14	3.78562e-13
Akr1b8	1.54	6.31	26.42	1.05946e-14	3.82972e-13
Epn3	1.81	4.75	26.41	1.06256e-14	3.83062e-13
Bub1b	-1.2	6.33	-26.38	1.08531e-14	3.90217e-13
Dpy19l1	1.13	8.06	26.34	1.11088e-14	3.96235e-13
Zc3h12a	1.65	5.55	26.34	1.10901e-14	3.96235e-13
Shmt1	-1.29	5.53	-26.34	1.10977e-14	3.96235e-13
Slc2a9	4.83	2.91	26.33	1.11838e-14	3.97852e-13
Mcm3	-1.05	7.54	-26.32	1.12389e-14	3.98758e-13
Vcl	1.2	9.57	26.24	1.17718e-14	4.16567e-13
Ptprm	1.77	4.3	26.23	1.18905e-14	4.19663e-13
Tenc1	1.75	5.81	26.22	1.1959e-14	4.20974e-13
Cyb5a	1.42	7.03	26.2	1.21055e-14	4.23911e-13
Svil	1.14	6.34	26.2	1.20904e-14	4.23911e-13
Clspn	-1.48	5.81	-26.19	1.21504e-14	4.2438e-13
Enpp5	2.13	3.59	26.15	1.24843e-14	4.34912e-13
Krt19	1.05	8.92	26.13	1.25938e-14	4.37596e-13
Hist1h1c	-1.81	7.41	-26.11	1.27441e-14	4.41667e-13
Stk39	-2.83	2.95	-26.11	1.27767e-14	4.41667e-13
Lrp10	1.42	6.91	26.1	1.28439e-14	4.42851e-13
Fbxo5	-1.63	4.96	-26.02	1.34585e-14	4.62835e-13
Sh3tc1	1.99	4.75	26.02	1.34923e-14	4.62835e-13
Aurkb	-1.27	5.21	-25.99	1.37004e-14	4.68778e-13
Mmp14	1.05	7.14	25.98	1.37884e-14	4.70195e-13
Fam210b	1.72	4.78	25.98	1.38118e-14	4.70195e-13
Il18rap	1.39	6.4	25.94	1.41061e-14	4.77795e-13
Gpx8	-2.59	3.77	-25.95	1.40899e-14	4.77795e-13
Etv3	1.25	5.96	25.93	1.41858e-14	4.79286e-13
Bmf	1.92	5.21	25.86	1.48449e-14	5.003e-13
Nbl1	1.57	5.34	25.84	1.50164e-14	5.04813e-13
Ticrr	-1.49	4.86	-25.82	1.51965e-14	5.09593e-13
Ly6e	8.44	4.18	25.79	1.54585e-14	5.16182e-13
Car2	2.98	3	25.79	1.54697e-14	5.16182e-13
Krt18	1.3	11.79	25.76	1.57487e-14	5.23817e-13
Pcbp4	-1.51	5.05	-25.76	1.57765e-14	5.23817e-13
Melk	-1.56	4.84	-25.73	1.60598e-14	5.31911e-13
Psrc1	1.8	4.69	25.68	1.6576e-14	5.47658e-13
Ier5	1.24	7.18	25.62	1.71634e-14	5.65677e-13
Lyn	1.35	5.5	25.62	1.72158e-14	5.66017e-13
Lgals9	1.33	5.91	25.59	1.75392e-14	5.73845e-13
Bub1	-1.3	5.73	-25.55	1.79587e-14	5.86142e-13
Fuca2	2.84	3.57	25.55	1.80053e-14	5.86239e-13
Hist1h1d	-1.94	7.23	-25.53	1.81937e-14	5.90942e-13
Scamp5	2.9	3.06	25.52	1.82801e-14	5.92318e-13
Tnfrsf1b	1.36	6.93	25.5	1.85103e-14	5.98028e-13
Ncapg2	-1.54	6.53	-25.5	1.85452e-14	5.98028e-13
Suv39h2	-1.61	4.05	-25.48	1.87143e-14	6.02038e-13
Hist1h3b	-2.18	5.28	-25.48	1.87969e-14	6.02977e-13
Atg9b	6.39	1.88	25.47	1.88332e-14	6.02977e-13
Exoc3l4	-1.73	3.95	-25.44	1.92407e-14	6.14559e-13
Ugt1a7c	1.18	6.55	25.4	1.96718e-14	6.25359e-13
Cep55	-1.57	5.48	-25.4	1.96572e-14	6.25359e-13
Fam115a	-1.62	5.09	-25.4	1.97282e-14	6.25671e-13
Tmc6	1.45	5.05	25.39	1.98086e-14	6.26743e-13
Nt5e	4.39	3.57	25.38	1.99902e-14	6.31006e-13
Lig1	-1.21	6.17	-25.35	2.03548e-14	6.40643e-13
Dcxr	2.81	3.42	25.34	2.03908e-14	6.40643e-13
Pdk1	1.63	5.16	25.33	2.05523e-14	6.44213e-13
Celf2	-2.13	3.99	-25.32	2.07064e-14	6.45762e-13
Gjc1	-5.07	2.13	-25.32	2.07458e-14	6.45762e-13
2610203C20Rik	1.91	5.41	25.31	2.08114e-14	6.46308e-13
Pvrl3	-1.5	5.43	-25.3	2.09002e-14	6.4757e-13
Eml1	-1.73	4.48	-25.3	2.09943e-14	6.48989e-13
Tor3a	1.47	5.25	25.29	2.11546e-14	6.52445e-13
Mocs1	2.07	4.06	25.27	2.13299e-14	6.56345e-13
Chst1	5.63	3.18	25.19	2.2515e-14	6.89657e-13
9030617O03Rik	6.21	3.4	25.18	2.26416e-14	6.9039e-13
4933431E20Rik	2.86	3.2	25.18	2.26148e-14	6.9039e-13
Pcgf6	-1.6	4.29	-25.17	2.2761e-14	6.92459e-13
Gli3	-2.37	2.73	-25.15	2.29668e-14	6.97144e-13
Rnf39	1.6	4.68	25.09	2.38593e-14	7.19686e-13
Pdzrn3	7.7	3.27	25.09	2.387e-14	7.19686e-13
Chaf1b	-1.13	5.95	-25.09	2.3942e-14	7.20242e-13
Osmr	2.83	4.16	25.08	2.40541e-14	7.21999e-13
C920009B18Rik	4.77	3.08	25.06	2.43215e-14	7.284e-13
Med14	-1.26	6.36	-25.05	2.45006e-14	7.32132e-13
Slc23a2	1.13	6.68	25.01	2.52106e-14	7.48359e-13
Vrk1	-1.26	5.11	-25.01	2.51857e-14	7.48359e-13
Epha7	-1.67	4.89	-24.99	2.54722e-14	7.54461e-13
Cyb5r3	1.26	7.62	24.97	2.58212e-14	7.59775e-13
Tpd52	1.02	6.82	24.97	2.5795e-14	7.59775e-13
Ifit2	-2.55	2.5	-24.97	2.57607e-14	7.59775e-13
Smc2	-1.23	7.41	-24.96	2.59396e-14	7.59934e-13
Ezh2	-1.07	6.34	-24.96	2.58937e-14	7.59934e-13
Foxj1	-1.92	3.37	-24.94	2.62033e-14	7.6599e-13
Orai2	1.33	6.23	24.89	2.71381e-14	7.90954e-13
Abcb8	1.39	5.06	24.89	2.71749e-14	7.90954e-13
Samhd1	-1.72	4.85	-24.87	2.75087e-14	7.9894e-13
Tgfa	1.37	5.9	24.85	2.77321e-14	8.03692e-13
Chmp4c	1.37	6.24	24.85	2.78936e-14	8.04904e-13
Fanci	-1.5	4.39	-24.79	2.8886e-14	8.31757e-13
Pafah2	1.25	5.34	24.78	2.90593e-14	8.34959e-13
Pla2g6	1.47	5.06	24.76	2.9517e-14	8.463e-13
Procr	2.59	3.22	24.75	2.97157e-14	8.50184e-13
Deptor	2.52	4	24.71	3.03066e-14	8.65251e-13
Xrcc5	-1.28	5.77	-24.69	3.07926e-14	8.77263e-13
Cdc45	-1.33	5.22	-24.68	3.09149e-14	8.78348e-13
Jag2	1.46	5.02	24.68	3.09613e-14	8.78348e-13
Shank2	-4.52	1.31	-24.65	3.15471e-14	8.93083e-13
Rnd1	1.92	5.66	24.62	3.21118e-14	9.05256e-13
S100a16	1.83	5.11	24.62	3.20893e-14	9.05256e-13
Lgals3	1.28	9.39	24.61	3.23077e-14	9.08875e-13
Prim1	-1.38	5.87	-24.59	3.27927e-14	9.20591e-13
Hpgds	2.19	3.51	24.58	3.30349e-14	9.25459e-13
Gpr137b-ps	1.44	5.25	24.57	3.32696e-14	9.30096e-13
Plscr1	1.11	7.5	24.55	3.36074e-14	9.34134e-13
Lima1	1.03	6.45	24.55	3.36225e-14	9.34134e-13
Hexa	1.22	5.65	24.55	3.35767e-14	9.34134e-13
Cyp3a13	3.33	3.51	24.55	3.37584e-14	9.35084e-13
Adamts1	-5.72	1.85	-24.54	3.37957e-14	9.35084e-13
Foxf2	-1.5	4.76	-24.54	3.38978e-14	9.35983e-13
St3gal2	1.24	6.7	24.45	3.58096e-14	9.86744e-13
Derl1	1.04	7.07	24.44	3.62011e-14	9.93461e-13
Lhfpl2	1.15	5.76	24.44	3.61434e-14	9.93461e-13
Kntc1	-1.38	6.18	-24.42	3.66941e-14	1.00494e-12
Cenpe	-1.2	6.98	-24.38	3.76158e-14	1.02809e-12
Elf1	1.44	5.42	24.34	3.84922e-14	1.04567e-12
Pitpnc1	1.98	3.28	24.3	3.96155e-14	1.07401e-12
Csrp2	-2.99	2.88	-24.29	3.97876e-14	1.07651e-12
Isyna1	4.64	1.68	24.28	4.0095e-14	1.08264e-12
Kif23	-1.01	7.07	-24.27	4.01991e-14	1.08328e-12
Slc2a1	1.58	7	24.26	4.05474e-14	1.09048e-12
Fst	4.15	2.78	24.21	4.18116e-14	1.12224e-12
WI1-1003N17.1	1.45	5.95	24.2	4.23044e-14	1.1332e-12
Selo	1.36	5.1	24.18	4.26222e-14	1.13945e-12
Ecm1	2.76	5.41	24.15	4.34906e-14	1.15806e-12
Slfn9	-2.15	3.77	-24.16	4.34153e-14	1.15806e-12
4930486L24Rik	-1.39	4.97	-24.11	4.45973e-14	1.18497e-12
Fgf1	3.71	1.95	24.08	4.56351e-14	1.20561e-12
Hist1h3f	-2.14	6.07	-24.07	4.59724e-14	1.20689e-12
Kdm7a	1.85	5.24	24.07	4.60404e-14	1.20689e-12
Kif15	-1.77	5.24	-24.07	4.60425e-14	1.20689e-12
Btbd19	1.73	4.35	24.07	4.60038e-14	1.20689e-12
Kif4	-1.28	6	-24.03	4.70456e-14	1.23011e-12
Tgfb2	-2.62	4.36	-24.03	4.71225e-14	1.23011e-12
Tmcc2	-5.28	2.54	-24.03	4.72028e-14	1.23011e-12
Hist1h1a	-2.06	3.29	-24.02	4.73878e-14	1.23254e-12
Dusp6	1.45	6.87	24.01	4.77551e-14	1.2397e-12
Sgsm3	1.31	5.53	24	4.80391e-14	1.24227e-12
Hgfac	3.71	3.27	23.97	4.90579e-14	1.26618e-12
Trabd	1.01	6.77	23.92	5.0623e-14	1.29955e-12
Chd7	-1.33	5.54	-23.92	5.06406e-14	1.29955e-12
Tecpr1	1.14	5.8	23.92	5.08049e-14	1.30128e-12
Gm14680	-1.29	5.21	-23.9	5.12323e-14	1.30896e-12
Jph1	-1.96	3.9	-23.9	5.13897e-14	1.30896e-12
Pcdh7	1.2	7.87	23.88	5.19364e-14	1.32021e-12
Cdca8	-1.21	5.17	-23.87	5.21798e-14	1.32389e-12
Kdm5b	1.12	6.75	23.85	5.29786e-14	1.34163e-12
Pnrc1	1.9	5.55	23.84	5.32997e-14	1.34607e-12
Fam53b	2.05	4.22	23.84	5.3423e-14	1.34607e-12
Cdk5rap2	-1.06	5.81	-23.83	5.36901e-14	1.34948e-12
Tsku	1.36	6.44	23.79	5.50281e-14	1.37929e-12
Bmp2k	-1.25	4.97	-23.79	5.50814e-14	1.37929e-12
Cpne8	2.29	4.78	23.79	5.52312e-14	1.38047e-12
Rasgef1b	1.66	4.81	23.78	5.56534e-14	1.38587e-12
Agpat2	1.51	4.81	23.77	5.58104e-14	1.38721e-12
Prkar2b	-1.17	5.94	-23.73	5.7248e-14	1.42032e-12
Dhrs1	1.44	4.82	23.73	5.74916e-14	1.42112e-12
Ica1	1.72	4.33	23.72	5.79038e-14	1.42868e-12
Ttyh2	1.2	6.33	23.66	6.01775e-14	1.47338e-12
Crlf1	-5.08	2.8	-23.66	6.02631e-14	1.47338e-12
Pir	10.34	1.06	23.66	6.01109e-14	1.47338e-12
Fbxw9	1.4	4.86	23.61	6.23565e-14	1.51904e-12
Crebl2	2.57	3.93	23.58	6.34708e-14	1.54339e-12
Lmbrd1	1.29	5.61	23.55	6.46859e-14	1.56976e-12
Htra3	4.26	2.66	23.55	6.47887e-14	1.56976e-12
Hsd3b7	1.24	5.85	23.54	6.49645e-14	1.57118e-12
Ptpre	1.56	5.2	23.53	6.56842e-14	1.58574e-12
Cyb561	1.27	5.27	23.52	6.59535e-14	1.58939e-12
Sharpin	1.14	5.48	23.49	6.74236e-14	1.61763e-12
Bin3	1.61	4.79	23.49	6.73248e-14	1.61763e-12
Mb21d1	-5.27	2.51	-23.49	6.74863e-14	1.61763e-12
Plekhh1	1.24	4.75	23.48	6.77524e-14	1.62111e-12
Prr13	1.31	6.11	23.44	6.982e-14	1.66365e-12
Mpdz	-1.1	5.66	-23.44	6.97418e-14	1.66365e-12
Fzd2	-1.77	3.89	-23.43	6.99012e-14	1.66365e-12
Sh3pxd2a	1.23	7.3	23.42	7.05789e-14	1.67385e-12
Aspm	-1.28	6.55	-23.41	7.10142e-14	1.67826e-12
Rap1gap	2.14	4.21	23.41	7.09922e-14	1.67826e-12
Eya2	3.51	2.88	23.4	7.14184e-14	1.68485e-12
Plxnb3	-2.1	3.44	-23.36	7.36718e-14	1.73497e-12
Pcdh18	-4.77	3	-23.34	7.46384e-14	1.75465e-12
Stap2	2.16	3.98	23.31	7.57229e-14	1.77704e-12
Spdl1	-1.26	5.09	-23.3	7.65065e-14	1.79231e-12
Ttk	-1.32	5.12	-23.29	7.69311e-14	1.79912e-12
Sgol1	-1.62	4.7	-23.28	7.76023e-14	1.80228e-12
Stbd1	-3.56	2.59	-23.28	7.7566e-14	1.80228e-12
Kif11	-1.22	6.92	-23.27	7.77794e-14	1.80328e-12
Arhgap19	-1.1	4.72	-23.25	7.92544e-14	1.83116e-12
Slc25a30	1.22	5.25	23.24	7.95118e-14	1.83395e-12
Mmp10	2.32	5.67	23.24	7.97676e-14	1.8367e-12
Slc12a7	-1	6.6	-23.23	8.02921e-14	1.84562e-12
Fam43a	2.77	3.52	23.2	8.15748e-14	1.8719e-12
Suv39h1	-1.19	5.85	-23.2	8.20739e-14	1.88015e-12
Fam101b	-2.4	3.51	-23.18	8.29431e-14	1.89683e-12
Sesn3	1.84	4.03	23.17	8.3219e-14	1.89991e-12
Mpp6	-1.03	6.18	-23.16	8.39816e-14	1.91407e-12
Scarb1	-1.22	4.89	-23.13	8.55709e-14	1.94042e-12
Dnase2a	2.5	3.36	23.13	8.54945e-14	1.94042e-12
AA986860	2.51	3.18	23.11	8.69844e-14	1.96916e-12
Nin	-1.22	6.29	-23.11	8.72169e-14	1.9711e-12
Ifngr1	1.06	7.31	23.1	8.77674e-14	1.97359e-12
Pparg	-3.42	2.39	-23.1	8.77317e-14	1.97359e-12
Ptk7	1.76	2.18	23.1	8.7696e-14	1.97359e-12
Gla	1.24	5.02	23.09	8.83453e-14	1.98327e-12
Khdrbs3	-1.37	4.62	-23.07	8.92855e-14	2.00104e-12
Ggcx	1.25	4.89	23.06	8.97243e-14	2.00752e-12
Fkbp3	-1.21	5.67	-23.06	9.01424e-14	2.01353e-12
Wbp1l	1.01	7.1	23.05	9.06164e-14	2.02076e-12
Tceal8	-1.64	4.62	-23.04	9.10325e-14	2.02668e-12
Pik3ap1	1.01	3.7	23.02	9.26554e-14	2.04661e-12
Mmp15	4.2	3.11	23.02	9.26826e-14	2.04661e-12
Cotl1	1.22	7.42	23	9.35176e-14	2.05815e-12
Hist1h2ab	-2.15	5.06	-23	9.38755e-14	2.06265e-12
Shcbp1	-1.57	4.95	-22.99	9.4555e-14	2.07419e-12
Rbbp8	-1.09	5.85	-22.98	9.50627e-14	2.08193e-12
Mcm2	-1	7.43	-22.97	9.54415e-14	2.08683e-12
Abcg2	-1.1	3.95	-22.95	9.69446e-14	2.11283e-12
Cenpf	-1.04	7.14	-22.94	9.78267e-14	2.12554e-12
Fmnl1	5.37	2.11	22.94	9.78439e-14	2.12554e-12
Gnb4	-1.39	4.67	-22.93	9.85526e-14	2.13748e-12
Mgst2	3.83	2.97	22.91	9.94886e-14	2.15431e-12
Bhlhe41	-1.36	4.61	-22.89	1.01102e-13	2.18221e-12
Ptp4a3	2.7	3.19	22.89	1.00989e-13	2.18221e-12
Hist1h2ak	-2.15	5.56	-22.88	1.01644e-13	2.19039e-12
St3gal5	-1.33	5.23	-22.86	1.02947e-13	2.21493e-12
Fam46b	1.81	3.7	22.83	1.04912e-13	2.2536e-12
Pold2	-1.17	5.39	-22.81	1.06541e-13	2.27534e-12
Abcb1a	6.87	3.17	22.81	1.0689e-13	2.27789e-12
Spag5	-1.03	5.98	-22.8	1.07086e-13	2.27847e-12
Arap2	1.01	6.23	22.79	1.08096e-13	2.2927e-12
Rtel1	-1.05	6.14	-22.79	1.08507e-13	2.29779e-12
Iqgap3	-1.12	5.61	-22.77	1.09666e-13	2.317e-12
Mum1l1	-1.73	3.98	-22.77	1.09759e-13	2.317e-12
Gch1	2.39	3.26	22.71	1.14114e-13	2.39764e-12
Zbtb46	-2.18	3.37	-22.67	1.17288e-13	2.46048e-12
Klc4	1.55	4.45	22.67	1.17871e-13	2.46886e-12
Dbf4	-1.04	6.33	-22.65	1.19261e-13	2.49409e-12
Snx33	1.13	5.5	22.64	1.20286e-13	2.50772e-12
Hist1h2bj	-2.04	4.5	-22.64	1.20173e-13	2.50772e-12
Btc	5.16	2.96	22.61	1.22126e-13	2.54215e-12
Fundc2	8.16	2.26	22.61	1.22702e-13	2.55018e-12
Dennd4a	-1.3	4.6	-22.59	1.24507e-13	2.58371e-12
Phlda3	1.01	7.13	22.58	1.25068e-13	2.59135e-12
Wnt4	-3.89	2.21	-22.53	1.29751e-13	2.68425e-12
Chaf1a	-1.03	6.35	-22.52	1.30319e-13	2.69185e-12
Cog3	1.09	6	22.51	1.31121e-13	2.70012e-12
Smim14	1.07	5.6	22.5	1.31867e-13	2.70807e-12
Kif14	-1.14	4.94	-22.5	1.32263e-13	2.71118e-12
Ska1	-2.75	2.85	-22.46	1.36118e-13	2.77751e-12
Acadsb	1.25	5.32	22.45	1.36701e-13	2.78518e-12
Zbtb7b	1.08	6.23	22.44	1.37946e-13	2.8063e-12
Rabggta	1.29	4.72	22.42	1.39457e-13	2.83276e-12
Srxn1	1.23	6.17	22.41	1.41023e-13	2.86024e-12
Egln3	1.16	5.84	22.39	1.42274e-13	2.87694e-12
Aox1	2.34	4.11	22.36	1.459e-13	2.94141e-12
Fam83d	-1.31	4.13	-22.35	1.4702e-13	2.95954e-12
Gdpd1	1.27	5.23	22.35	1.47277e-13	2.96029e-12
Tpt1-ps3	1.29	8.76	22.33	1.48493e-13	2.98029e-12
Gm14165	-1.21	4.67	-22.32	1.50025e-13	3.00654e-12
Dock5	1.07	6.77	22.31	1.50776e-13	3.01708e-12
Mtss1	1.91	4.96	22.31	1.51268e-13	3.02245e-12
Rapgef3	2.38	3.13	22.3	1.52049e-13	3.03353e-12
Ier3	1.29	8.11	22.27	1.55221e-13	3.09223e-12
Akr1c12	3.73	2.78	22.27	1.55507e-13	3.09335e-12
Pls1	2.96	3.03	22.26	1.56789e-13	3.11424e-12
Chpf2	1.11	6.09	22.25	1.57525e-13	3.12424e-12
Plekhm3	1.37	4.51	22.24	1.59015e-13	3.14916e-12
Zfp57	1.01	5.66	22.23	1.599e-13	3.16203e-12
Samd5	-1.97	3.93	-22.19	1.64371e-13	3.23616e-12
Parm1	1.21	6.76	22.15	1.69242e-13	3.31749e-12
Pfkfb4	-2.34	3.24	-22.15	1.68763e-13	3.31749e-12
Wipf1	-2.74	2.92	-22.15	1.69055e-13	3.31749e-12
2017-03-09	1.7	3.94	22.14	1.70491e-13	3.33712e-12
Tcof1	-1.14	6.38	-22.12	1.72043e-13	3.3577e-12
Dennd3	1.96	3.4	22.12	1.72013e-13	3.3577e-12
C130074G19Rik	1.03	6.39	22.12	1.72743e-13	3.36648e-12
Nr1d2	-1.21	5.57	-22.06	1.80094e-13	3.49959e-12
Laptm4b	1.13	5.47	22.05	1.80966e-13	3.51147e-12
Pkhd1	-1.21	4.19	-22.05	1.81772e-13	3.52203e-12
Ttc39a	2.72	2.74	22.04	1.82712e-13	3.53515e-12
Cacnb3	1.12	6.15	22.04	1.83279e-13	3.54102e-12
Sema4b	1.29	6.53	22.03	1.84148e-13	3.5527e-12
Hmox1	-1.5	5.9	-22.02	1.85119e-13	3.56632e-12
Grina	1.21	6.66	22.02	1.8572e-13	3.57278e-12
Cd97	1.05	6.57	22.01	1.86795e-13	3.58833e-12
Plcb1	-3.12	2.02	-21.98	1.90105e-13	3.6467e-12
Rbl1	-1.13	5.62	-21.98	1.90797e-13	3.65477e-12
Brip1	-1.53	4.82	-21.97	1.91338e-13	3.65992e-12
Dap	1.6	7.21	21.97	1.92553e-13	3.67792e-12
Slc39a14	1.42	5.94	21.94	1.954e-13	3.72174e-12
Acsbg1	1.16	6	21.94	1.96323e-13	3.73402e-12
Trim11	1.09	5.83	21.93	1.96841e-13	3.73859e-12
Ccl20	2.94	5.94	21.92	1.98375e-13	3.76241e-12
Tab1	1.17	5.31	21.92	1.99032e-13	3.76955e-12
Ern1	1.17	5.81	21.91	2.00571e-13	3.78271e-12
Cdc42ep4	3.03	3.34	21.91	2.00046e-13	3.78271e-12
Cdca5	-1.31	4.43	-21.88	2.04757e-13	3.85086e-12
Sp4	-2.16	2.66	-21.87	2.05633e-13	3.86194e-12
Tanc2	3.12	2.34	21.87	2.06092e-13	3.86516e-12
Asf1b	-1.18	4.94	-21.83	2.12033e-13	3.96551e-12
Slc40a1	-1.58	3.98	-21.83	2.12523e-13	3.96917e-12
Dcaf11	1.1	5.04	21.81	2.14399e-13	3.99864e-12
Hist1h3i	-2.06	4.79	-21.81	2.15505e-13	4.0137e-12
Bnip3	2.15	3.53	21.79	2.17728e-13	4.0495e-12
Arsa	1.6	4.65	21.79	2.18217e-13	4.05299e-12
Rhpn2	1.11	5.95	21.77	2.21702e-13	4.11204e-12
Pick1	1.13	5.09	21.75	2.25026e-13	4.16794e-12
Ngef	3.64	1.64	21.74	2.26823e-13	4.19545e-12
Map3k5	1.06	5.67	21.73	2.27318e-13	4.19657e-12
Mocos	4.33	1.89	21.73	2.27508e-13	4.19657e-12
Adap1	2.38	2.24	21.73	2.28678e-13	4.21238e-12
Elf3	1.73	4.18	21.71	2.30835e-13	4.2463e-12
Ptk2b	1.13	6.1	21.68	2.35819e-13	4.32614e-12
H2afy2	-2.32	2.65	-21.65	2.40574e-13	4.38941e-12
Fn1	-1.45	9.68	-21.64	2.43504e-13	4.43686e-12
Lrrc8c	-1.4	5.05	-21.63	2.45446e-13	4.45468e-12
Stil	-1.26	4.88	-21.63	2.44979e-13	4.45468e-12
Rprd1b	-1.02	5.44	-21.62	2.47159e-13	4.46113e-12
Eda2r	9.22	3.56	21.62	2.46885e-13	4.46113e-12
Plekha7	2.45	2.99	21.62	2.46399e-13	4.46113e-12
Slc43a2	1.82	4.64	21.61	2.47914e-13	4.46877e-12
Fat1	1.08	10.48	21.61	2.49029e-13	4.48285e-12
P2rx4	1.49	4.31	21.6	2.50702e-13	4.50693e-12
Itpripl1	1.66	4.41	21.58	2.53539e-13	4.55185e-12
Mlph	8.36	3.32	21.58	2.54698e-13	4.56656e-12
Mad2l1	-1.08	5.68	-21.57	2.55325e-13	4.57171e-12
Tacc1	-1.33	4.79	-21.56	2.56799e-13	4.59199e-12
Kif21a	1.05	6.28	21.53	2.63484e-13	4.69902e-12
Pklr	3.85	1.49	21.52	2.65508e-13	4.72782e-12
Hist1h2bl	-2.1	4.87	-21.5	2.69089e-13	4.77997e-12
Uap1l1	1.11	6.67	21.49	2.71112e-13	4.80955e-12
Malat1	1.86	13.5	21.47	2.74197e-13	4.83874e-12
Aldh3a2	1.02	6.33	21.46	2.76864e-13	4.87941e-12
Pvrl2	1.56	4.44	21.46	2.77605e-13	4.88606e-12
Hist1h3c	-2.2	5.19	-21.44	2.8037e-13	4.92185e-12
Proser2	3.48	2.36	21.44	2.81275e-13	4.93129e-12
C1s1	8.75	2.8	21.43	2.83746e-13	4.96169e-12
Sgol2	-1.42	5.44	-21.41	2.86496e-13	5.00326e-12
Rbm47	1.15	6.04	21.38	2.93178e-13	5.11332e-12
Sdc3	-1.46	5.61	-21.36	2.98835e-13	5.1985e-12
Spc25	-1.34	4.45	-21.31	3.09209e-13	5.34439e-12
Haus8	-1.38	4.36	-21.3	3.11874e-13	5.37663e-12
Sapcd2	-1.21	4.2	-21.29	3.14102e-13	5.4081e-12
Myo6	1.24	6.67	21.28	3.16884e-13	5.44902e-12
Igsf9	-1.79	1.64	-21.26	3.20234e-13	5.4996e-12
Pcdh19	-2.52	4.39	-21.23	3.27302e-13	5.60666e-12
Map3k14	-1.02	5.04	-21.23	3.28717e-13	5.61113e-12
Cit	-1.29	4.39	-21.22	3.29232e-13	5.61113e-12
Gcnt1	3.53	2.02	21.23	3.28883e-13	5.61113e-12
Nup37	-1.45	4.3	-21.21	3.32532e-13	5.66021e-12
Ankle1	-1.66	3.38	-21.19	3.36344e-13	5.71062e-12
Pkdcc	-1.92	3.44	-21.19	3.38324e-13	5.73701e-12
Bmper	1.42	4.73	21.18	3.40351e-13	5.7641e-12
Aurka	-1.08	5.79	-21.11	3.58758e-13	6.04945e-12
Khnyn	1.35	5.33	21.11	3.58999e-13	6.04945e-12
Esrp2	1.32	4.48	21.1	3.59937e-13	6.05767e-12
Syne2	-1.01	8.19	-21.07	3.67842e-13	6.17139e-12
Nol4l	1.44	5.6	21.05	3.75356e-13	6.28569e-12
Tbc1d22a	1.24	5.34	21.04	3.76216e-13	6.29226e-12
Kank1	1.39	4.9	21.03	3.79249e-13	6.3194e-12
Hr	-1.56	4.46	-21.03	3.78847e-13	6.3194e-12
Ddit4l	7.25	1.47	21.03	3.78518e-13	6.3194e-12
Dnajc10	1.13	8.62	21.03	3.80013e-13	6.3243e-12
Il4ra	1.25	6.36	21	3.87618e-13	6.427e-12
Fam83h	1.06	6.32	21	3.87454e-13	6.427e-12
Man2b2	1.06	5.89	21	3.8953e-13	6.45076e-12
Myo5c	4.9	1.01	20.97	3.95939e-13	6.54881e-12
Pdk3	-1.36	3.87	-20.96	3.99573e-13	6.60081e-12
Dhfr	-1.29	5.43	-20.94	4.05801e-13	6.69547e-12
Mlf1	-1.57	3.34	-20.93	4.09386e-13	6.72985e-12
Saa3	10.12	3.95	20.92	4.10795e-13	6.74389e-12
Hist1h3a	-2.73	3.63	-20.92	4.11243e-13	6.74389e-12
6030419C18Rik	-1.38	3.91	-20.91	4.14918e-13	6.79586e-12
Hist1h2bb	-2.03	6.19	-20.9	4.19386e-13	6.84404e-12
Ampd3	3.8	2.87	20.9	4.18884e-13	6.84404e-12
Tm9sf2	1.19	7.43	20.89	4.21615e-13	6.87207e-12
Ercc6l	-1.27	5.46	-20.86	4.3014e-13	6.98561e-12
Ltbp3	1.15	6.78	20.86	4.31192e-13	6.99426e-12
Cebpd	1.96	3.86	20.85	4.33004e-13	7.01518e-12
Dlc1	-2.26	2.74	-20.84	4.38793e-13	7.10042e-12
Gm22973	-3.33	3.15	-20.82	4.42775e-13	7.15624e-12
Spred3	1.87	3.37	20.81	4.47515e-13	7.20716e-12
Lrp1	1.72	8.03	20.8	4.5079e-13	7.25092e-12
Ncapg	-1.38	6.01	-20.8	4.52142e-13	7.26399e-12
Gm6166	-1.18	4.45	-20.78	4.568e-13	7.32132e-12
Fancd2	-1.37	4.65	-20.78	4.584e-13	7.33822e-12
Cdyl2	6.32	2.23	20.78	4.58946e-13	7.33822e-12
Gale	1.16	4.86	20.76	4.64098e-13	7.41179e-12
Dio3os	3.17	3.69	20.73	4.76456e-13	7.59111e-12
Kctd17	-3.84	2.28	-20.69	4.89804e-13	7.78534e-12
Neat1	1.52	9.08	20.69	4.90618e-13	7.78907e-12
Gm14137	3.95	2.92	20.66	5.00601e-13	7.91951e-12
Epdr1	-1.14	5.12	-20.65	5.0352e-13	7.93924e-12
Gm14002	-3.53	1.9	-20.65	5.02902e-13	7.93924e-12
2810021J22Rik	3.86	1.63	20.65	5.03619e-13	7.93924e-12
Lpin1	2.13	3.12	20.65	5.04483e-13	7.94354e-12
Mthfd2	-1.11	5.91	-20.65	5.05286e-13	7.94688e-12
Tbc1d2	2.56	3.74	20.64	5.10198e-13	8.01475e-12
Rsad1	1.34	4.15	20.63	5.12534e-13	8.04205e-12
Cyp1b1	-1.34	8.14	-20.61	5.18283e-13	8.12278e-12
Adam12	-7.46	2.43	-20.59	5.26914e-13	8.24408e-12
Cebpa	4.08	1.92	20.59	5.27248e-13	8.24408e-12
Pkhd1l1	8.07	3.06	20.57	5.37372e-13	8.39261e-12
Gpr161	-1.58	3.96	-20.54	5.46371e-13	8.50353e-12
Slpi	7.78	3.28	20.54	5.47985e-13	8.51879e-12
Gramd1a	-2.33	2.56	-20.53	5.51784e-13	8.55807e-12
Tns1	-1.06	5.6	-20.51	5.6134e-13	8.69624e-12
Lsm3	-1.16	4.98	-20.49	5.71089e-13	8.82694e-12
4930427A07Rik	-1.37	4.3	-20.45	5.88719e-13	9.06816e-12
Kif18a	-1.56	4.73	-20.42	6.00687e-13	9.20941e-12
Smim20	1.28	4.54	20.42	6.02652e-13	9.21941e-12
Mir22hg	1.6	4.53	20.4	6.08764e-13	9.30232e-12
Tacc3	-1.01	6.27	-20.37	6.23875e-13	9.50085e-12
Bcat1	-10.83	1.06	-20.37	6.26171e-13	9.51426e-12
Rad51ap1	-1.63	4.23	-20.35	6.32424e-13	9.56535e-12
Pdxk	-2.5	3.21	-20.35	6.3503e-13	9.5839e-12
Gm17296	1.86	4.49	20.34	6.38383e-13	9.61292e-12
Ammecr1	-1.86	4.22	-20.33	6.43883e-13	9.68489e-12
Hcfc1r1	-1.12	5.41	-20.3	6.60277e-13	9.89826e-12
Il1rap	2.07	3.51	20.29	6.64266e-13	9.94697e-12
Gaa	1.13	6.17	20.29	6.65217e-13	9.95014e-12
Fbxo32	2.54	3.39	20.28	6.67134e-13	9.96772e-12
Tiparp	-1.03	5.63	-20.27	6.74221e-13	1.00624e-11
Cant1	1.06	6.03	20.27	6.75735e-13	1.0072e-11
Tnfrsf1a	1.32	5.53	20.26	6.76358e-13	1.0072e-11
Gm8730	-1.07	8.14	-20.26	6.80105e-13	1.01166e-11
2810417H13Rik	-1.79	5.18	-20.25	6.81715e-13	1.01293e-11
H2afx	-1.62	6.28	-20.24	6.88913e-13	1.02024e-11
Gen1	-1.65	3.93	-20.24	6.8816e-13	1.02024e-11
Spon2	1.84	3.55	20.24	6.91498e-13	1.02295e-11
Ap3m1	1.06	5.47	20.23	6.96413e-13	1.02683e-11
Llgl2	1.12	4.85	20.2	7.1055e-13	1.04538e-11
Spire2	1.89	3.94	20.19	7.15779e-13	1.05192e-11
Txnip	2.74	4.38	20.19	7.189e-13	1.05245e-11
Bscl2	1.63	4.08	20.19	7.17966e-13	1.05245e-11
Atp6v0e2	1.7	3.26	20.18	7.1927e-13	1.05245e-11
Ypel5	1.27	4.54	20.18	7.20455e-13	1.05304e-11
Ptprd	-2.63	1.73	-20.17	7.2753e-13	1.06223e-11
Eogt	1.28	4.79	20.14	7.43164e-13	1.08388e-11
St3gal1	2.79	4.5	20.13	7.47561e-13	1.08793e-11
Angpt1	4.32	4.23	20.12	7.58555e-13	1.10154e-11
Gm2a	1.29	4.77	20.11	7.64033e-13	1.10574e-11
Rin2	2.5	2.85	20.11	7.64738e-13	1.10574e-11
Dok7	-3.38	1.37	-20.09	7.72783e-13	1.11618e-11
Ocln	6.19	1.62	20.07	7.82787e-13	1.1282e-11
Gphn	-1.45	4.21	-20.05	7.99212e-13	1.14942e-11
Txndc16	-2.49	2.44	-20.05	7.99217e-13	1.14942e-11
Pllp	3.64	1.26	20.02	8.15752e-13	1.1682e-11
Fam134b	1.38	5.61	20.01	8.2561e-13	1.18022e-11
Haus6	-1.17	6.45	-20	8.28604e-13	1.18283e-11
5730559C18Rik	1.1	5.66	19.98	8.40143e-13	1.19803e-11
Fah	-1.27	2.09	-19.98	8.42457e-13	1.20005e-11
Fam57a	-1.12	4.9	-19.94	8.68687e-13	1.23611e-11
Cpox	-1.08	5.37	-19.91	8.91649e-13	1.2661e-11
Bcl2l2	1.14	4.93	19.91	8.91439e-13	1.2661e-11
Sod3	3.59	3.55	19.9	8.97079e-13	1.26979e-11
Eme1	-1.71	3.59	-19.87	9.17856e-13	1.29647e-11
Lcn2	9.31	3.92	19.83	9.48197e-13	1.33372e-11
Myo5b	1.03	4.76	19.79	9.74887e-13	1.36555e-11
C330027C09Rik	-1.18	6.33	-19.78	9.83069e-13	1.37558e-11
Plaur	1.05	8.84	19.77	9.94599e-13	1.38913e-11
Eps8l3	8.27	1.47	19.76	1.00242e-12	1.3983e-11
Acox2	2.62	3.19	19.73	1.02331e-12	1.42448e-11
Aldh3b1	1.72	3.35	19.72	1.03012e-12	1.43247e-11
Dok4	1.52	4.18	19.72	1.03637e-12	1.43968e-11
Cnksr2	-2.14	2.34	-19.71	1.04048e-12	1.4424e-11
Edem2	1.14	5.03	19.67	1.07569e-12	1.4851e-11
Pola1	-1.37	6.06	-19.65	1.08996e-12	1.50171e-11
Sprr1b	1.55	4.94	19.6	1.13308e-12	1.55158e-11
Slc11a1	2.46	2.88	19.6	1.13274e-12	1.55158e-11
Psme1	1.24	4.89	19.58	1.14954e-12	1.57251e-11
Mis18a	-1.37	3.99	-19.58	1.1567e-12	1.57915e-11
Akr1c13	1.52	3.96	19.58	1.15673e-12	1.57915e-11
Rnps1	-1.19	4.63	-19.54	1.18863e-12	1.61449e-11
Fancb	-1.42	4.09	-19.52	1.20967e-12	1.63976e-11
Arrdc3	1.68	4.36	19.51	1.22332e-12	1.65659e-11
Rfc5	-1.09	5.67	-19.48	1.25155e-12	1.68972e-11
S1pr2	-1.2	4.88	-19.47	1.25584e-12	1.69288e-11
Rpl3-ps2	5.39	2.21	19.47	1.25641e-12	1.69288e-11
Hist2h2bb	-2.07	7.42	-19.47	1.26182e-12	1.69847e-11
AW112010	2.82	3.25	19.45	1.28248e-12	1.72328e-11
Hist1h2bg	-1.82	5.48	-19.42	1.30609e-12	1.75279e-11
Ppp6r2	1.1	4.86	19.41	1.31685e-12	1.76398e-11
Il10rb	1.21	4.36	19.41	1.31705e-12	1.76398e-11
Qsox1	1.02	5.64	19.36	1.37769e-12	1.8397e-11
Hs3st1	1.36	4.2	19.35	1.38496e-12	1.84575e-11
Htatip2	6.19	2.93	19.34	1.39119e-12	1.85221e-11
Mex3b	-1.9	3.1	-19.34	1.3989e-12	1.86064e-11
Sash1	1.18	4.71	19.33	1.40228e-12	1.86329e-11
Smc4	-1.33	7.66	-19.3	1.44678e-12	1.91296e-11
Sh2d4a	1.69	4.27	19.29	1.45369e-12	1.92021e-11
Ifnar2	1.4	5.02	19.28	1.46522e-12	1.93355e-11
Hist1h3e	-1.91	5.98	-19.28	1.47075e-12	1.93704e-11
Gramd3	1.39	4.12	19.28	1.46974e-12	1.93704e-11
Dtwd1	1.38	4.58	19.27	1.47851e-12	1.94155e-11
Vav3	1.45	4.33	19.27	1.47781e-12	1.94155e-11
Bnip3l	1.43	5.24	19.27	1.4809e-12	1.94279e-11
Cep152	-1.07	5.21	-19.24	1.50854e-12	1.9752e-11
Vstm5	2.1	3.82	19.23	1.52249e-12	1.99153e-11
Sh3rf2	6.22	1.78	19.22	1.53331e-12	2.00373e-11
Decr1	-1.38	4.82	-19.22	1.54041e-12	2.00731e-11
Yipf2	1.35	3.89	19.22	1.54053e-12	2.00731e-11
Chst2	-3.24	2.57	-19.21	1.55584e-12	2.02139e-11
Krba1	2.92	2.19	19.21	1.55488e-12	2.02139e-11
Exosc8	-1.08	5.34	-19.2	1.56214e-12	2.02566e-11
Hist1h2bn	-1.95	4.95	-19.18	1.59188e-12	2.06025e-11
5430435G22Rik	6.78	1.89	19.15	1.62807e-12	2.10507e-11
Flrt2	-1.36	4.7	-19.15	1.63278e-12	2.10912e-11
A530084C06Rik	-1.89	3.2	-19.14	1.63658e-12	2.112e-11
Zwilch	-1	5.01	-19.14	1.63916e-12	2.1133e-11
Itih2	5.64	1.83	19.13	1.65631e-12	2.13133e-11
Fdft1	1.01	5.39	19.12	1.66214e-12	2.13271e-11
Impact	1.02	6.24	19.12	1.6656e-12	2.13511e-11
Nsl1	-1.55	4.12	-19.11	1.68339e-12	2.15586e-11
Lsr	1.03	5.74	19.1	1.68855e-12	2.16041e-11
Sema6b	4.33	1.91	19.09	1.70477e-12	2.17703e-11
Syt7	2.04	4.73	19.08	1.7224e-12	2.19744e-11
Tmeff1	-4.65	1.19	-19.02	1.8137e-12	2.30518e-11
Acot1	8.47	1.38	19	1.8387e-12	2.33476e-11
Abca2	1.22	6.09	18.99	1.85724e-12	2.35607e-11
Smox	1.56	4.93	18.96	1.89446e-12	2.39876e-11
Shf	1.77	3.7	18.94	1.92445e-12	2.43215e-11
P2ry2	1.82	3.51	18.94	1.92688e-12	2.43294e-11
Efnb1	-1.29	5.11	-18.94	1.93125e-12	2.43616e-11
Rfc4	-1.48	4.33	-18.94	1.93391e-12	2.43723e-11
Arhgef28	1.02	5.96	18.93	1.94673e-12	2.4511e-11
Ndc80	-1.02	4.84	-18.92	1.95885e-12	2.46404e-11
Fignl1	-1.13	5.73	-18.91	1.9794e-12	2.47889e-11
Hist1h2bm	-2.14	5.67	-18.91	1.97866e-12	2.47889e-11
Blnk	4.67	2.7	18.91	1.98171e-12	2.47889e-11
Rtkn	1.4	4.12	18.88	2.0275e-12	2.52676e-11
Dnaaf2	-1.37	4.67	-18.88	2.03138e-12	2.52926e-11
Tlr4	1.98	5.17	18.87	2.03889e-12	2.53626e-11
Arhgap18	1.52	3.5	18.87	2.0411e-12	2.53667e-11
D030056L22Rik	-1.27	5.73	-18.86	2.06439e-12	2.55996e-11
Mms22l	-1.08	5.45	-18.85	2.0737e-12	2.56768e-11
Atoh8	-2.9	3.41	-18.84	2.09868e-12	2.59623e-11
Cdkn2b	1.49	4.46	18.81	2.1464e-12	2.65281e-11
Tgds	1.33	4.22	18.8	2.15521e-12	2.66125e-11
Naga	1.22	4.81	18.78	2.20566e-12	2.71607e-11
Fancm	-1.3	5.25	-18.77	2.2263e-12	2.73899e-11
Nudt7	1.64	3.64	18.76	2.23573e-12	2.74806e-11
Zdhhc2	-1.2	4.95	-18.76	2.24084e-12	2.75183e-11
Ccrn4l	-1.23	4.53	-18.73	2.28578e-12	2.80191e-11
Glrx	2.78	4.04	18.72	2.31729e-12	2.83536e-11
Akr1b10	1.24	4.25	18.7	2.34295e-12	2.86415e-11
C1ra	3.72	2.87	18.68	2.39198e-12	2.91613e-11
Cbr4	2.08	3.02	18.66	2.433e-12	2.96345e-11
Hist1h2ac	-2.06	4.12	-18.65	2.44341e-12	2.97076e-11
Sp8	-5.42	2.03	-18.65	2.44205e-12	2.97076e-11
Irs1	-1.11	5.68	-18.65	2.45206e-12	2.97589e-11
St3gal3	1.3	4.18	18.64	2.46134e-12	2.98271e-11
Dio3	1.98	4.08	18.64	2.46212e-12	2.98271e-11
Tmem194	-1.38	4.41	-18.64	2.46551e-12	2.98413e-11
Foxf1	2.85	3.11	18.64	2.47776e-12	2.99357e-11
Hist1h3d	-2.19	4.47	-18.62	2.50874e-12	3.02557e-11
Btbd11	2.49	3.42	18.62	2.51702e-12	3.03283e-11
Cyr61	-1.18	8.84	-18.61	2.52541e-12	3.04021e-11
Vnn3	9.32	2.88	18.6	2.54243e-12	3.05796e-11
Icam1	2.05	2.94	18.58	2.59675e-12	3.11495e-11
Scn5a	-1.47	3.72	-18.58	2.60217e-12	3.11866e-11
Ahnak2	1.12	7.37	18.53	2.71254e-12	3.23651e-11
Tmem173	2.65	3.01	18.51	2.75381e-12	3.27705e-11
Ptgs2os	-2.83	2.32	-18.51	2.75382e-12	3.27705e-11
Aunip	-1.51	3.47	-18.46	2.86438e-12	3.40259e-11
Rad51	-1.18	4.35	-18.44	2.9116e-12	3.4465e-11
Serpinb5	4.53	1.86	18.43	2.95045e-12	3.4833e-11
BC055324	-1.16	4.54	-18.42	2.97263e-12	3.50333e-11
Pard6b	1.4	4.22	18.41	2.99138e-12	3.51925e-11
Mcm8	-1.47	3.67	-18.4	3.01496e-12	3.53771e-11
Dgat1	1.27	5.01	18.4	3.0266e-12	3.54827e-11
Lgr4	1.1	5.9	18.38	3.06026e-12	3.58149e-11
Lin54	-1.1	5.02	-18.38	3.07075e-12	3.58753e-11
Tex264	1.02	5.59	18.36	3.12793e-12	3.64482e-11
Gm10480	1.55	3.52	18.35	3.13366e-12	3.64834e-11
Tmco4	3.22	2.56	18.35	3.14979e-12	3.66327e-11
Fbxo34	1.24	4.09	18.33	3.19677e-12	3.71217e-11
Frmd6	-1.42	5.63	-18.31	3.26097e-12	3.78019e-11
Hes6	1.53	4.48	18.3	3.27858e-12	3.79734e-11
Mastl	-1.24	4.91	-18.29	3.31209e-12	3.83285e-11
Fam102a	1.43	4.28	18.29	3.31496e-12	3.83287e-11
Camsap3	2.44	2.03	18.27	3.35139e-12	3.86834e-11
Gm21807	-2.9	1.3	-18.27	3.35606e-12	3.87041e-11
Slc7a11	1.28	5.38	18.26	3.37971e-12	3.891e-11
Dnajc27	-2.21	2.38	-18.26	3.38419e-12	3.89212e-11
Fyn	-1.43	4.19	-18.22	3.51473e-12	4.01551e-11
Kif22	-1.21	5.21	-18.21	3.52716e-12	4.02629e-11
Dtl	-1.06	6.25	-18.2	3.57635e-12	4.07207e-11
Hrh1	4.7	1.34	18.19	3.58761e-12	4.08144e-11
Ercc5	1.11	5.52	18.18	3.63809e-12	4.13187e-11
Zmat3	2.08	5.88	18.17	3.67727e-12	4.16682e-11
Atp13a2	1.12	4.52	18.16	3.67906e-12	4.16682e-11
Hlcs	1.4	3.7	18.16	3.70547e-12	4.18962e-11
Cbln3	2.41	2.32	18.15	3.73546e-12	4.21399e-11
Orc1	-1.04	5.12	-18.13	3.78946e-12	4.26774e-11
Arhgap39	1.19	4.33	18.11	3.8448e-12	4.31922e-11
Fgfrl1	-2.1	2.48	-18.1	3.89338e-12	4.37014e-11
B930041F14Rik	3.62	2.32	18.09	3.92977e-12	4.40364e-11
Elmo1	-1.43	4.24	-18.07	3.9832e-12	4.4598e-11
Cep128	-1.5	3.84	-18.05	4.05237e-12	4.52969e-11
Slc25a17	1.06	5.96	18.04	4.10553e-12	4.579e-11
Tle1	-1.04	5.28	-18.03	4.13495e-12	4.60668e-11
Tshz2	1.87	3.35	18.02	4.15169e-12	4.62151e-11
Itpkb	1.61	4.02	18.02	4.17882e-12	4.64786e-11
Stat5a	1.84	3.04	17.99	4.25279e-12	4.71453e-11
Jade3	-1.04	4.96	-17.98	4.30962e-12	4.77232e-11
Hdac11	2.87	2.23	17.98	4.31202e-12	4.77232e-11
Nuf2	-1.17	4.69	-17.97	4.3564e-12	4.81352e-11
Poglut1	1.12	5.52	17.96	4.36721e-12	4.8215e-11
Calcoco1	1.31	4.08	17.96	4.3922e-12	4.84114e-11
Cntln	-1.61	3.17	-17.95	4.4053e-12	4.84764e-11
Hist1h2bh	-1.93	5.48	-17.95	4.42927e-12	4.86604e-11
Fut10	-1.69	2.82	-17.93	4.47665e-12	4.91008e-11
Syt11	-2.86	1.4	-17.93	4.49101e-12	4.92074e-11
Hist1h3h	-2.13	4.4	-17.91	4.57455e-12	5.00521e-11
Hist1h2ad	-1.96	3.58	-17.89	4.64089e-12	5.06132e-11
Csad	1.78	3.56	17.89	4.63927e-12	5.06132e-11
Rps2	-1.22	8.18	-17.88	4.67883e-12	5.09443e-11
Dbt	1.1	3.61	17.85	4.80013e-12	5.21384e-11
Plekhg4	-1.92	2.66	-17.83	4.91678e-12	5.32763e-11
Gc	2.18	2.62	17.79	5.05676e-12	5.45593e-11
Slc24a3	-3.72	2.18	-17.79	5.05953e-12	5.45593e-11
Tlr2	4.24	1	17.79	5.04966e-12	5.45593e-11
Nav1	2.14	3.73	17.78	5.09283e-12	5.48305e-11
Il6ra	1.87	2.99	17.79	5.08987e-12	5.48305e-11
Eva1b	1.94	3.14	17.78	5.10649e-12	5.49336e-11
9430015G10Rik	-1.41	4.7	-17.78	5.11854e-12	5.50192e-11
Ssbp2	-1.32	4.05	-17.77	5.15597e-12	5.52449e-11
9530053A07Rik	3.17	2.36	17.77	5.15199e-12	5.52449e-11
Dctpp1	-1.14	4.73	-17.77	5.17312e-12	5.53845e-11
Hist1h2ae	-2.19	3.73	-17.76	5.19416e-12	5.55655e-11
Trp53inp2	1.61	4.8	17.75	5.2609e-12	5.61901e-11
Sfmbt2	3.6	1.59	17.74	5.28962e-12	5.63626e-11
Sned1	-1.77	3.73	-17.71	5.41174e-12	5.76181e-11
Klhl13	8.86	1.33	17.7	5.46004e-12	5.80186e-11
Rasa4	-3.27	1.49	-17.7	5.48246e-12	5.81867e-11
Lrp5	1.12	7.04	17.69	5.5078e-12	5.83636e-11
Pik3c2b	1.52	3.82	17.7	5.50499e-12	5.83636e-11
Slc35f5	1.07	4.92	17.68	5.58156e-12	5.90986e-11
Ifi27l2b	4.31	2.12	17.67	5.6276e-12	5.94924e-11
Frk	1.42	5.71	17.65	5.7017e-12	6.01811e-11
Adck4	1.13	4.34	17.63	5.82554e-12	6.13919e-11
Cyba	1.86	3.93	17.61	5.92643e-12	6.22114e-11
Spsb4	-2.65	1.46	-17.61	5.94302e-12	6.22398e-11
Tmem184b	1.03	5.9	17.59	6.02156e-12	6.29152e-11
Mpzl3	1.11	4.72	17.59	6.04464e-12	6.30548e-11
Bard1	-1.37	4.06	-17.56	6.17444e-12	6.41636e-11
Parpbp	-1.29	4.16	-17.56	6.21095e-12	6.44932e-11
Tmem62	1.07	4.53	17.55	6.23862e-12	6.47305e-11
Traf3ip2	1.13	4.67	17.53	6.37417e-12	6.59842e-11
Irx2	-1.72	3.53	-17.52	6.43725e-12	6.65859e-11
Nr2f1	-2.82	2.02	-17.51	6.44714e-12	6.6637e-11
Prr11	-1.38	3.87	-17.49	6.59137e-12	6.78669e-11
Pmaip1	1.55	4.92	17.46	6.74867e-12	6.91688e-11
Prrg4	1.81	4.25	17.44	6.8658e-12	7.02087e-11
Six4	-1.34	4.21	-17.41	7.09524e-12	7.21708e-11
Fhdc1	-1.17	2.85	-17.41	7.09325e-12	7.21708e-11
Cenpw	-1.57	2.98	-17.39	7.16376e-12	7.27027e-11
Zfhx4	-1.86	3.22	-17.37	7.31501e-12	7.41817e-11
Cemip	2.85	2.53	17.37	7.34246e-12	7.4404e-11
Gprc5a	1.25	6.83	17.35	7.42315e-12	7.49393e-11
Hist2h3b	-2.29	3.27	-17.32	7.63613e-12	7.66863e-11
Sprr2g	4.7	1.48	17.24	8.1941e-12	8.18011e-11
Oxa1l	1.05	5	17.24	8.20323e-12	8.18314e-11
Tipin	-1.01	5.77	-17.22	8.32873e-12	8.26736e-11
Wdr62	-1.33	3.64	-17.22	8.32595e-12	8.26736e-11
Prdm5	-1.05	4.18	-17.21	8.45198e-12	8.37537e-11
1600014C10Rik	1.26	4.14	17.21	8.46416e-12	8.38127e-11
Gmds	-1.32	3.77	-17.19	8.57936e-12	8.48909e-11
Tspan14	1.31	4.31	17.17	8.72088e-12	8.62277e-11
Hsd17b11	3.28	2.68	17.16	8.83852e-12	8.71985e-11
Setbp1	-1.17	4.71	-17.15	8.86858e-12	8.7431e-11
Ugt1a6b	1.17	4.29	17.14	8.94482e-12	8.7989e-11
Top1mt	1.49	3.64	17.13	9.06374e-12	8.90937e-11
Mpzl2	1.05	4.89	17.13	9.09645e-12	8.93499e-11
Tnfaip2	1.05	7.26	17.12	9.15999e-12	8.98182e-11
Slc45a4	1.01	4.89	17.12	9.18014e-12	8.99092e-11
Usp43	-1.83	2.03	-17.1	9.30133e-12	9.10299e-11
Cdc25c	-1.01	3.98	-17.09	9.36521e-12	9.15218e-11
Fam120c	-1.26	3.79	-17.09	9.3753e-12	9.15539e-11
Fam83b	5.34	1.06	17.07	9.57438e-12	9.32947e-11
Wbscr27	2.78	2.28	17.06	9.67334e-12	9.41907e-11
Evc	-1.41	3.78	-17.03	9.90921e-12	9.62087e-11
Adck5	1.13	4.28	17.02	1.0023e-11	9.71735e-11
Crybg3	-1.09	4.34	-17.01	1.00488e-11	9.7353e-11
Nupr1	1.11	5.01	17	1.01648e-11	9.84063e-11
Fchsd2	1.19	4.5	17	1.01928e-11	9.85351e-11
Rffl	1.78	3.6	17	1.0208e-11	9.85401e-11
Bend4	-2.18	1.49	-16.99	1.03178e-11	9.94573e-11
Twist2	-1.24	4.21	-16.97	1.04923e-11	1.00923e-10
Tbc1d16	1.95	3	16.94	1.07616e-11	1.03217e-10
Tpt1	1.38	5.98	16.94	1.0797e-11	1.0341e-10
Gemin6	-1.08	4.46	-16.93	1.08487e-11	1.03831e-10
Kif21b	7.93	1.05	16.91	1.10505e-11	1.05388e-10
Syne1	1.54	4.11	16.9	1.11493e-11	1.06104e-10
Il17rc	-1.03	4.71	-16.89	1.12468e-11	1.06805e-10
Cfb	5.19	1.31	16.87	1.14141e-11	1.08088e-10
Cdc7	-1.01	5.12	-16.86	1.15755e-11	1.09462e-10
Orai1	1.59	4.15	16.81	1.20837e-11	1.13788e-10
Lynx1	4.1	2.17	16.79	1.22996e-11	1.15659e-10
Gpc1	1.11	7.56	16.77	1.25255e-11	1.17619e-10
Cdx2	8.01	1.51	16.7	1.33218e-11	1.24315e-10
Plekhm1	-1.01	4.97	-16.7	1.34134e-11	1.24997e-10
Papss2	2.57	1.5	16.67	1.37194e-11	1.27625e-10
Hist1h2bk	-2.17	5.04	-16.65	1.39916e-11	1.29845e-10
S100a4	1.13	8.92	16.62	1.43417e-11	1.32819e-10
Ccdc109b	1.04	4.75	16.62	1.4445e-11	1.33591e-10
Lsm11	-1.03	4.57	-16.58	1.48646e-11	1.37095e-10
Mis18bp1	-1.19	5	-16.57	1.51252e-11	1.39117e-10
Hist1h2af	-2.01	3.48	-16.54	1.55565e-11	1.42305e-10
Scmh1	1.93	3.55	16.53	1.5603e-11	1.42536e-10
Hist1h4i	-1.71	5.12	-16.53	1.56165e-11	1.42563e-10
Pag1	-1.03	4.81	-16.52	1.57714e-11	1.43782e-10
Cdr2	-1.06	5.13	-16.52	1.57834e-11	1.43793e-10
Mpg	1.13	4.22	16.52	1.58249e-11	1.44074e-10
Plin4	-4.85	1.29	-16.51	1.59419e-11	1.45041e-10
Fam214b	1.4	4.22	16.51	1.60011e-11	1.45481e-10
9230114K14Rik	2.1	2.62	16.5	1.61502e-11	1.46737e-10
Rab6b	1.35	2.74	16.49	1.61645e-11	1.46768e-10
Ankrd1	1.12	9.54	16.49	1.62201e-11	1.47174e-10
Naf1	-1.24	3.96	-16.46	1.66451e-11	1.50018e-10
Rora	3.76	1.79	16.45	1.68572e-11	1.51488e-10
2700094K13Rik	-1.18	4.57	-16.45	1.69021e-11	1.51724e-10
Osbpl7	1.76	3.13	16.43	1.71994e-11	1.53982e-10
Recql4	-1.13	4.68	-16.42	1.73916e-11	1.55495e-10
Eml5	-1.36	3.77	-16.42	1.73868e-11	1.55495e-10
1700017B05Rik	1.07	5.53	16.39	1.7803e-11	1.5865e-10
Tns4	8.5	1.25	16.39	1.78035e-11	1.5865e-10
Vegfc	-1.11	4.53	-16.36	1.83775e-11	1.6344e-10
Hist1h3g	-2.06	4.61	-16.34	1.8714e-11	1.65994e-10
Slc7a5	-1.05	7.07	-16.32	1.89468e-11	1.67727e-10
Phlpp1	-1.07	4.94	-16.32	1.90646e-11	1.68659e-10
Pkmyt1	-1.06	4.24	-16.3	1.93957e-11	1.71362e-10
Map3k6	2	3.48	16.29	1.95933e-11	1.72833e-10
Hist1h4d	-1.78	7.2	-16.29	1.96154e-11	1.72849e-10
Fam110c	-1.32	4.39	-16.29	1.96374e-11	1.7293e-10
Gnb5	1.57	2.97	16.28	1.96632e-11	1.73044e-10
Dad1	1.17	5.75	16.27	1.98611e-11	1.74557e-10
Dock8	-1.48	3.73	-16.26	2.00219e-11	1.75569e-10
Ddah2	-2.23	2.54	-16.26	2.003e-11	1.75569e-10
Peli2	4.2	1.76	16.26	2.00653e-11	1.75663e-10
Il11ra1	2.41	2.7	16.26	2.0156e-11	1.76342e-10
Blm	-1.2	5.02	-16.24	2.04108e-11	1.78455e-10
Acox3	1.18	4.24	16.24	2.04593e-11	1.78763e-10
Arhgap26	1.52	2.97	16.2	2.12691e-11	1.84997e-10
Eid1	1.29	5.02	16.19	2.13956e-11	1.85977e-10
Aldh4a1	1.39	3.41	16.18	2.16071e-11	1.87694e-10
Polr2h	-1.1	4.69	-16.18	2.16814e-11	1.88218e-10
Fjx1	-2	2.37	-16.15	2.22234e-11	1.91932e-10
Tspo	1.07	7.47	16.14	2.2477e-11	1.93873e-10
Naglu	1.17	4.53	16.13	2.26149e-11	1.94688e-10
Parp16	1.91	2.68	16.12	2.28379e-11	1.96357e-10
Raet1e	1.43	2.26	16.12	2.29123e-11	1.96535e-10
Mmp3	5.67	3.33	16.1	2.3464e-11	2.0084e-10
Dapp1	1.17	4.25	16.08	2.3777e-11	2.03131e-10
Npdc1	1.06	5.18	16.07	2.41104e-11	2.05652e-10
Srl	-1.59	3.1	-16.07	2.41179e-11	2.05652e-10
Ublcp1	1.27	4.37	16.01	2.54186e-11	2.16194e-10
Grtp1	1.99	2.68	16	2.56738e-11	2.18227e-10
Gins1	-1.02	3.97	-15.99	2.58319e-11	2.19294e-10
Galnt12	1.57	3.14	15.99	2.60138e-11	2.2042e-10
Pif1	-1.16	3.78	-15.96	2.65912e-11	2.24605e-10
Il1rl1	-1.59	2.6	-15.94	2.71107e-11	2.28419e-10
Tdrd3	1.02	4.8	15.93	2.74087e-11	2.30641e-10
Cryab	1.01	5.12	15.93	2.75344e-11	2.31554e-10
Snx32	2.47	1.63	15.92	2.78441e-11	2.33866e-10
Pcdh1	-1.03	5.7	-15.91	2.7898e-11	2.34173e-10
Dennd5b	-1.02	4.91	-15.91	2.80606e-11	2.35375e-10
Fhod3	-2.17	1.1	-15.88	2.87543e-11	2.39992e-10
Gpr137	1.03	4.41	15.86	2.93379e-11	2.44276e-10
Gins3	-1.23	3.79	-15.86	2.94856e-11	2.4508e-10
Ugt2b34	1.54	3.35	15.85	2.95789e-11	2.45286e-10
Dlx3	5.8	1.48	15.85	2.97194e-11	2.46233e-10
Bbc3	1.91	2.89	15.84	2.9941e-11	2.47916e-10
Trim59	-1.18	5.14	-15.84	3.00036e-11	2.48129e-10
Slc7a7	4.75	2.46	15.83	3.01766e-11	2.49407e-10
2610307P16Rik	-2.22	1.44	-15.83	3.02586e-11	2.49777e-10
Mdp1	1.12	3.93	15.83	3.03336e-11	2.50243e-10
Ifi27	2.45	3.1	15.82	3.05017e-11	2.51475e-10
Gsto2	1.5	2.78	15.81	3.08316e-11	2.54039e-10
Gm25939	4.52	4.63	15.8	3.10676e-11	2.55358e-10
Gm5648	-1.11	4.37	-15.8	3.12314e-11	2.56548e-10
Hist1h2al	-2.81	4.11	-15.78	3.18363e-11	2.61038e-10
Cx3cl1	2.52	3.53	15.77	3.20965e-11	2.63011e-10
Spc24	-1.15	3.88	-15.77	3.21203e-11	2.63046e-10
Ccdc136	-1.63	2.16	-15.76	3.23358e-11	2.64488e-10
Pdcd4	1.3	4.09	15.75	3.25467e-11	2.65891e-10
Zranb3	-1.33	3.47	-15.73	3.32444e-11	2.71261e-10
Dixdc1	-1.03	4.49	-15.73	3.33362e-11	2.71845e-10
Neil1	1.57	2.87	15.69	3.46204e-11	2.80784e-10
Zmym3	1.05	5.28	15.69	3.46596e-11	2.80933e-10
Psmc3ip	-1.56	3.57	-15.68	3.50673e-11	2.83725e-10
Fam214a	1.58	3.26	15.65	3.58835e-11	2.89805e-10
Plekhn1	2	2.54	15.63	3.6568e-11	2.94273e-10
Zik1	-1.32	3.68	-15.6	3.77372e-11	3.02956e-10
Mapkapk3	3.72	2.3	15.57	3.89437e-11	3.12083e-10
Klhdc8a	-1.67	2.87	-15.56	3.92755e-11	3.1418e-10
Sprr2h	6.51	2.87	15.55	3.96775e-11	3.16831e-10
Galc	-1.19	4.41	-15.52	4.08129e-11	3.25125e-10
Hist1h2bp	-2.04	2.97	-15.51	4.12417e-11	3.28124e-10
Wdyhv1	1.04	4.33	15.5	4.14686e-11	3.29178e-10
Hist1h2ai	-2.09	4.5	-15.48	4.24227e-11	3.36553e-10
Ttll1	1.12	3.74	15.47	4.29395e-11	3.40252e-10
Rpia	-1.34	3.66	-15.45	4.37295e-11	3.45146e-10
Tgfbr1	1	6.95	15.44	4.43617e-11	3.49872e-10
Zcchc11	1.15	4.88	15.43	4.43896e-11	3.49887e-10
Hectd2	2.45	2.78	15.42	4.50337e-11	3.54341e-10
Gprc5b	1.64	3.46	15.42	4.51618e-11	3.55141e-10
Dsn1	-1.01	4.31	-15.41	4.56092e-11	3.57822e-10
Atp2b4	1.41	3.22	15.41	4.56836e-11	3.58036e-10
Acsl1	1.08	4.31	15.4	4.57429e-11	3.58244e-10
A930001C03Rik	3.24	1.12	15.4	4.58956e-11	3.5899e-10
Hist1h2be	-1.77	5.45	-15.38	4.68379e-11	3.65967e-10
Depdc1b	-1.2	3.01	-15.38	4.68778e-11	3.66066e-10
Tgfb3	-1.34	2.96	-15.37	4.7347e-11	3.69301e-10
Mns1	-2.15	1.6	-15.36	4.79878e-11	3.73217e-10
Palb2	-1.18	3.91	-15.35	4.82761e-11	3.75242e-10
Slit2	2.48	1.07	15.33	4.92013e-11	3.81772e-10
Ctbs	2.19	2.55	15.33	4.92483e-11	3.81916e-10
Evc2	-1.15	3.61	-15.33	4.9279e-11	3.81933e-10
Bach1	1.02	5.41	15.32	4.95035e-11	3.82972e-10
Hist4h4	-2.02	5.81	-15.32	4.99145e-11	3.84863e-10
Car13	-1.32	4.06	-15.3	5.07996e-11	3.90868e-10
Hs3st3b1	2.5	1.81	15.29	5.12871e-11	3.93865e-10
Chek1	-1.03	4.44	-15.29	5.13224e-11	3.93911e-10
Inpp1	1.26	3.83	15.28	5.14729e-11	3.94841e-10
Micu2	1.03	4.99	15.28	5.1681e-11	3.95986e-10
Nuak1	-1.05	4.64	-15.26	5.27046e-11	4.0291e-10
Adamtsl5	3.42	2.03	15.26	5.27901e-11	4.03335e-10
Inf2	1.17	6.05	15.24	5.38111e-11	4.10203e-10
Kat6b	1.02	4.3	15.24	5.39987e-11	4.11399e-10
Klhdc7a	4.9	1.79	15.23	5.42225e-11	4.12637e-10
Gimap9	1.65	3.29	15.23	5.4483e-11	4.14385e-10
Tdp1	-1.25	3.9	-15.22	5.4638e-11	4.15222e-10
Tlr1	2.38	2.04	15.2	5.58543e-11	4.23856e-10
Hp	8.67	1.01	15.19	5.67022e-11	4.29321e-10
Pon3	4.23	1.45	15.16	5.84225e-11	4.40857e-10
Zic2	-2.47	2.51	-15.15	5.91081e-11	4.45031e-10
Ly6c1	4.18	2.6	15.13	6.00459e-11	4.51334e-10
Slc26a11	3.63	1.29	15.13	6.02218e-11	4.52169e-10
Smagp	3.86	1.75	15.11	6.10932e-11	4.5761e-10
Kpna2	1.06	4.63	15.08	6.33261e-11	4.71509e-10
Mctp2	4.32	1.12	15.03	6.6102e-11	4.90548e-10
Trib2	4.97	1.56	15.03	6.62322e-11	4.91243e-10
Lactb2	1.1	4.57	15.02	6.69021e-11	4.95939e-10
B4galnt4	-1.71	2.82	-15.02	6.72654e-11	4.97808e-10
Acad11	1.12	4.29	15.01	6.75659e-11	4.99757e-10
Siah1b	-1.2	3.42	-15	6.80564e-11	5.02832e-10
Hist1h4a	-1.92	5.29	-15	6.86019e-11	5.06028e-10
Tnfrsf23	1.2	6.19	14.99	6.88944e-11	5.0672e-10
Tnfrsf9	2.43	2.36	14.99	6.91045e-11	5.07508e-10
Ypel2	3.43	2.06	14.99	6.93399e-11	5.08597e-10
Plk3	1.06	4.3	14.98	6.96523e-11	5.10417e-10
Hist2h4	-1.76	4.39	-14.97	7.05537e-11	5.15696e-10
Plscr4	1.09	4.3	14.96	7.11017e-11	5.18776e-10
Phkb	1.03	4.44	14.93	7.34013e-11	5.33817e-10
Slc8b1	1.26	4.32	14.92	7.38324e-11	5.36082e-10
Nav2	-1.63	5.31	-14.91	7.46038e-11	5.41391e-10
Nos2	5.77	1.06	14.89	7.62534e-11	5.5217e-10
Nedd9	1.53	4.49	14.87	7.80022e-11	5.63619e-10
Agt	4.65	1.61	14.87	7.83272e-11	5.6536e-10
Bcat2	1.21	4.01	14.84	8.04001e-11	5.797e-10
Sgsm2	1.16	4.09	14.83	8.14796e-11	5.86539e-10
Micall2	1.07	5.17	14.81	8.27873e-11	5.95048e-10
Cntnap1	3.48	1.51	14.81	8.27943e-11	5.95048e-10
Mettl4	-1.06	4.23	-14.8	8.34788e-11	5.99327e-10
Kctd6	-1.05	4.06	-14.8	8.40714e-11	6.02937e-10
Csf2	1.66	2.98	14.8	8.41425e-11	6.02937e-10
Ube2h	1	5.88	14.79	8.49064e-11	6.06662e-10
Tmem140	2.06	3	14.79	8.48733e-11	6.06662e-10
Hmgb2	-1.35	3.49	-14.79	8.49982e-11	6.06994e-10
Acvr1b	1.04	5.04	14.78	8.52859e-11	6.08391e-10
Sox13	1.2	4.29	14.78	8.53295e-11	6.08391e-10
Tlr6	3.72	1.29	14.77	8.64038e-11	6.15072e-10
H60b	5.15	2.29	14.76	8.73891e-11	6.21428e-10
Maff	1.03	5.58	14.75	8.81531e-11	6.2653e-10
Rell1	-1.16	3.89	-14.74	8.88865e-11	6.30513e-10
Pold4	1.08	4.37	14.71	9.15037e-11	6.46924e-10
Mdm1	-1.01	3.86	-14.7	9.31131e-11	6.57266e-10
Cth	1.87	2.32	14.67	9.60897e-11	6.75794e-10
Casp7	1.14	3.68	14.66	9.6673e-11	6.79509e-10
Cela1	2.11	2.58	14.63	9.92819e-11	6.95698e-10
Echdc3	1.96	2.45	14.62	1.00699e-10	7.04527e-10
Banp	-1.21	4.69	-14.6	1.02991e-10	7.17578e-10
Slc29a2	-1.46	3.14	-14.6	1.03178e-10	7.18505e-10
Gm5879	5.25	1.24	14.57	1.05531e-10	7.33375e-10
Sap30	-1.04	4.55	-14.57	1.0592e-10	7.35696e-10
Osgin2	-1.18	4.05	-14.56	1.0714e-10	7.42253e-10
Wnt7a	1.54	2.56	14.52	1.11368e-10	7.69563e-10
Hist1h4h	-1.75	6.54	-14.48	1.16531e-10	8.0071e-10
Xrcc3	-2.02	1.79	-14.47	1.18149e-10	8.1059e-10
Tap1	4.44	1.17	14.46	1.19272e-10	8.17231e-10
Hmgcll1	1.78	2.75	14.44	1.2154e-10	8.31726e-10
Dzip3	-1.11	4.7	-14.43	1.22829e-10	8.39271e-10
Ptprr	2.18	1.53	14.42	1.23968e-10	8.46283e-10
Haus1	-1	4.01	-14.39	1.28103e-10	8.7088e-10
Dhrs3	3.88	1.8	14.34	1.33993e-10	9.06795e-10
Arntl	1.16	4.57	14.33	1.35745e-10	9.17732e-10
Herc3	-1.05	5.4	-14.31	1.39435e-10	9.37963e-10
Porcn	1.43	3.44	14.3	1.40752e-10	9.45875e-10
RP23-169H13.6	1.67	2.82	14.26	1.46046e-10	9.76081e-10
Bphl	1.44	3.27	14.25	1.48144e-10	9.87907e-10
Upk1b	2.05	2.41	14.25	1.48039e-10	9.87907e-10
Tmem205	1.46	3.36	14.23	1.50471e-10	1.00118e-09
Zfp367	-1.02	5.91	-14.14	1.66591e-10	1.09489e-09
Nudt18	1.71	2.35	14.1	1.73257e-10	1.13482e-09
Ahdc1	1.03	5.09	14.1	1.73746e-10	1.13691e-09
Hist1h4f	-1.82	5.95	-14.09	1.75904e-10	1.14992e-09
Jak3	2.21	1.8	14.08	1.77462e-10	1.15954e-09
Bcl3	1.16	4.48	14.07	1.79532e-10	1.17022e-09
Bcam	3.18	1.65	14.05	1.83695e-10	1.19504e-09
Gm5456	1.5	2.93	14.03	1.86903e-10	1.21356e-09
Ngly1	1.28	4.1	14	1.92958e-10	1.24926e-09
Fkbp14	2.23	2.53	13.98	1.96421e-10	1.26984e-09
Dusp14	-1.04	4.89	-13.96	2.00309e-10	1.29311e-09
Ccdc66	-1.07	4.5	-13.92	2.10928e-10	1.35516e-09
Ehf	6.63	1.25	13.92	2.11292e-10	1.35685e-09
Egfl7	2.82	1.23	13.91	2.11569e-10	1.35798e-09
Lrrc75b	4.07	1.12	13.9	2.14118e-10	1.37172e-09
Dgka	2.05	2.4	13.9	2.15247e-10	1.37699e-09
RP23-123L9.5	1.01	4.56	13.86	2.23549e-10	1.42467e-09
Rnf183	2.25	1.94	13.82	2.32982e-10	1.4764e-09
Gm13227	1.93	2.16	13.82	2.33715e-10	1.48034e-09
Osgin1	1.07	6.18	13.81	2.37182e-10	1.49666e-09
Cry1	-1.15	3.92	-13.81	2.37757e-10	1.49889e-09
Tfap4	-1.01	4.01	-13.78	2.43978e-10	1.53379e-09
Hist1h4k	-1.97	5.79	-13.78	2.45199e-10	1.53997e-09
Col15a1	2.22	1.84	13.76	2.49709e-10	1.56324e-09
Cyp2s1	4.23	1	13.75	2.51822e-10	1.57573e-09
Hist1h4j	-2.07	5.22	-13.75	2.52004e-10	1.57614e-09
Mturn	1.46	3.25	13.73	2.58718e-10	1.61438e-09
Wee1	-1.06	3.95	-13.72	2.60206e-10	1.62291e-09
Cenpu	-1.5	3.1	-13.72	2.60553e-10	1.6237e-09
Asb13	1.29	3.27	13.71	2.6444e-10	1.64474e-09
Wnk4	2.15	2.35	13.71	2.64958e-10	1.64668e-09
C2cd4c	2.83	1.39	13.71	2.65118e-10	1.64668e-09
Mroh2a	-1.27	3.63	-13.69	2.7016e-10	1.67412e-09
Pot1b	-1.18	3.24	-13.68	2.71025e-10	1.67794e-09
Pcca	1.2	3.62	13.68	2.72828e-10	1.68754e-09
Kdelr3	1.18	4.18	13.67	2.76861e-10	1.70934e-09
Gm29397	1.42	3.2	13.65	2.82352e-10	1.73766e-09
Gm8113	-2.02	1.78	-13.61	2.9383e-10	1.80252e-09
Cenpo	-1.08	4.07	-13.61	2.95736e-10	1.81256e-09
Fignl2	2.51	1.79	13.59	2.99126e-10	1.83083e-09
Zfp523	1.22	3.74	13.59	3.01835e-10	1.84573e-09
Calml4	2.35	2.82	13.58	3.04497e-10	1.86032e-09
Tmem231	-1.04	3.64	-13.55	3.15793e-10	1.92148e-09
Galt	1.65	3.25	13.53	3.22514e-10	1.95795e-09
H2-T23	1.75	2.4	13.53	3.22696e-10	1.95817e-09
Cyth4	2.91	1.29	13.52	3.2468e-10	1.96843e-09
Cybb	4.62	2.19	13.52	3.26217e-10	1.97685e-09
Ppp1r26	1.66	2.91	13.51	3.28145e-10	1.98675e-09
Zc3h3	1.38	3.26	13.5	3.30651e-10	1.99922e-09
Tbc1d8	2.48	1.42	13.5	3.33587e-10	2.01425e-09
BC025920	-1.68	1.92	-13.48	3.38891e-10	2.04261e-09
Cenpl	-1.06	3.39	-13.47	3.41386e-10	2.05581e-09
Cln3	1.35	3.04	13.46	3.47599e-10	2.09041e-09
Gm15428	-1.72	2.83	-13.46	3.48473e-10	2.09473e-09
Nr1h3	7.53	1.68	13.44	3.53365e-10	2.12224e-09
Gpr180	1	4.49	13.41	3.64908e-10	2.18766e-09
Mmp28	-1.17	4.37	-13.41	3.68136e-10	2.20268e-09
Cenph	-1.25	3.63	-13.4	3.69243e-10	2.20676e-09
Trim6	1.28	3.69	13.37	3.85372e-10	2.29601e-09
Rbmx2	-1.3	3.51	-13.36	3.86027e-10	2.2989e-09
Zrsr1	1.35	3.07	13.36	3.87412e-10	2.30221e-09
Ptpn22	1.82	2.87	13.35	3.91314e-10	2.32113e-09
4930579G24Rik	-1.32	3.17	-13.35	3.93463e-10	2.33079e-09
Atp1a2	1.62	2.3	13.33	4.01877e-10	2.37466e-09
Flt4	-1.68	1.54	-13.26	4.31683e-10	2.52714e-09
Arhgef39	-1.83	2.51	-13.24	4.43236e-10	2.58353e-09
Plet1	5.26	1.2	13.24	4.45216e-10	2.59282e-09
Gpc6	-1.36	3.26	-13.23	4.4872e-10	2.60758e-09
Hist1h2bf	-1.87	3.85	-13.23	4.49162e-10	2.60902e-09
AU020206	-2.45	1.91	-13.23	4.50287e-10	2.61442e-09
Cyp4b1	2.34	1.9	13.19	4.66752e-10	2.7007e-09
Tnfsf9	1.36	2.81	13.19	4.706e-10	2.71945e-09
H1fx	-2.13	1.34	-13.17	4.78431e-10	2.76114e-09
Rab2b	1.38	2.9	13.16	4.85997e-10	2.79957e-09
Adamts7	1.78	2.72	13.16	4.86131e-10	2.79957e-09
Ckmt1	1.93	2.37	13.14	4.94971e-10	2.84318e-09
Oip5	-1.26	2.7	-13.13	4.99221e-10	2.86392e-09
Hist1h4c	-1.78	5.83	-13.13	5.02473e-10	2.88012e-09
Slc22a4	2.64	1.47	13.12	5.09959e-10	2.91805e-09
Ccdc18	-1.43	2.17	-13.11	5.14505e-10	2.94031e-09
Csgalnact1	-1.33	1.63	-13.08	5.33151e-10	3.03655e-09
BC030867	-1.5	2.98	-13.05	5.48245e-10	3.10803e-09
Syk	-1.76	2.5	-13.04	5.57627e-10	3.1559e-09
Mppe1	1.27	2.85	13.03	5.61781e-10	3.17807e-09
Gm7353	1.65	3.09	13.03	5.63548e-10	3.18539e-09
Rnasel	2.37	1.99	13.03	5.63438e-10	3.18539e-09
Camk1d	-1.17	3.26	-13.02	5.68986e-10	3.21207e-09
Ppm1e	-1.68	1.36	-13.01	5.72621e-10	3.23124e-09
Ift88	1.16	3.29	13.01	5.73192e-10	3.23309e-09
Muc5b	7.69	1.62	12.99	5.88434e-10	3.31201e-09
Ikzf2	-1.35	2.39	-12.98	5.92692e-10	3.32773e-09
Tst	1.08	3.52	12.98	5.94408e-10	3.33459e-09
Trps1	1.26	1.17	12.98	5.96126e-10	3.34144e-09
Thrb	2.61	1.82	12.96	6.06836e-10	3.39864e-09
Sbsn	2.17	2.85	12.96	6.10094e-10	3.41404e-09
Tctex1d2	-1.11	3.12	-12.95	6.1415e-10	3.43388e-09
Lrch1	1.32	3.34	12.94	6.19251e-10	3.45905e-09
Dhrs4	1.03	3.89	12.88	6.66764e-10	3.69731e-09
Hist1h2ah	-2.16	2.27	-12.85	6.87314e-10	3.80498e-09
Erbb3	2.63	1.44	12.84	6.96368e-10	3.85194e-09
Gm20707	2.19	1.44	12.82	7.13493e-10	3.94342e-09
Msx1	2.2	1.8	12.76	7.62823e-10	4.19671e-09
St8sia4	5.02	1.75	12.75	7.71263e-10	4.23832e-09
BC029214	1.16	3.23	12.7	8.15773e-10	4.45018e-09
Cenpn	-1.29	3.51	-12.67	8.48877e-10	4.61579e-09
Gpcpd1	1.24	4.24	12.66	8.55791e-10	4.64962e-09
Supt3	-1.28	2.54	-12.62	8.9868e-10	4.85519e-09
Amacr	1.06	3.21	12.59	9.30683e-10	5.01398e-09
Pdzd4	-1.5	2.86	-12.58	9.4084e-10	5.06464e-09
RP24-88F2.3	-1.51	2.43	-12.56	9.66754e-10	5.18753e-09
Entpd5	1.02	4.77	12.56	9.68599e-10	5.19535e-09
Pax9	2.34	1.95	12.53	1.00468e-09	5.3739e-09
Ppp1r14c	3.06	1.07	12.51	1.02176e-09	5.45874e-09
Ivl	3.7	1.11	12.49	1.04268e-09	5.56233e-09
Repin1	-2.34	1.76	-12.48	1.0565e-09	5.62646e-09
Tcta	1.3	3.41	12.47	1.07359e-09	5.69775e-09
Gchfr	2.34	2.3	12.47	1.07341e-09	5.69775e-09
Gstm2	3.44	1.62	12.44	1.11296e-09	5.87825e-09
Pmp22	-1.13	3.62	-12.41	1.14855e-09	6.03305e-09
Rgs10	-1.09	3.74	-12.4	1.16926e-09	6.12508e-09
Crocc	-1.12	3.38	-12.39	1.18104e-09	6.17953e-09
Ap1s2	-1.25	4.26	-12.38	1.18757e-09	6.20889e-09
Sema4d	1.44	3.21	12.38	1.19439e-09	6.24212e-09
Cdkn2d	-1.22	2.65	-12.36	1.21544e-09	6.34718e-09
Enpp2	2.67	1.78	12.33	1.27187e-09	6.60086e-09
Slc38a6	1.2	3.75	12.31	1.30298e-09	6.75191e-09
Zcwpw1	-1.81	1.59	-12.3	1.31211e-09	6.79137e-09
Ugt1a6a	1.2	2.95	12.28	1.34211e-09	6.93062e-09
Pou6f1	1.81	1.95	12.28	1.34799e-09	6.9583e-09
Hist1h2bc	-1.4	5.83	-12.2	1.47584e-09	7.54015e-09
AK129341	-1.39	1.78	-12.19	1.4956e-09	7.62368e-09
Cc2d2a	-1.07	3.66	-12.17	1.52955e-09	7.78497e-09
Tube1	-1.4	2.39	-12.07	1.72913e-09	8.71174e-09
Ccsap	-1.88	2.07	-12.05	1.77753e-09	8.93885e-09
Gm19557	2.24	1.4	12.05	1.77963e-09	8.94603e-09
Suox	1.1	3.82	12.03	1.82264e-09	9.12476e-09
Ulk4	-1.47	2.48	-12	1.87802e-09	9.36364e-09
Arrdc4	1.56	2.33	11.99	1.91253e-09	9.5251e-09
Lpar6	1.17	3.69	11.97	1.94202e-09	9.65054e-09
Brsk1	-1.61	1.63	-11.92	2.07147e-09	1.01958e-08
Ap3m1-ps	1.07	3.93	11.92	2.07959e-09	1.02163e-08
Acy3	2.3	1.51	11.9	2.13103e-09	1.0447e-08
Mir31	1.14	3.34	11.89	2.1417e-09	1.04954e-08
Tmem107	-1.26	2.56	-11.89	2.15668e-09	1.05611e-08
Hist1h2an	-2.03	3.59	-11.89	2.16325e-09	1.05895e-08
G6pc3	1.47	3.42	11.87	2.19614e-09	1.07309e-08
Zfp53	1.07	4.55	11.84	2.27723e-09	1.10989e-08
Neil3	-1.07	2.58	-11.84	2.27669e-09	1.10989e-08
Tmem86a	1.71	3	11.84	2.28956e-09	1.11469e-08
Slc7a4	1.65	1.33	11.84	2.29848e-09	1.11822e-08
Chic1	1.41	1.24	11.78	2.46197e-09	1.18952e-08
Gm14295	-1.05	2.98	-11.77	2.51214e-09	1.21165e-08
Il34	-1.69	2.04	-11.76	2.54119e-09	1.22303e-08
Cnksr1	1.89	1.51	11.71	2.68275e-09	1.28381e-08
Trmu	1.06	3.41	11.7	2.7206e-09	1.30007e-08
Clmn	1.72	2.78	11.67	2.81567e-09	1.33931e-08
Nrm	-1.24	2.62	-11.67	2.82074e-09	1.34081e-08
Pik3r3	1.03	4.84	11.65	2.88928e-09	1.37093e-08
Mtfr2	-1.28	2.37	-11.64	2.9491e-09	1.39586e-08
Fgd1	1.21	3.1	11.63	2.97616e-09	1.4062e-08
Magohb	-1.5	2.16	-11.57	3.20158e-09	1.50425e-08
Rab3d	1.14	3.57	11.57	3.20714e-09	1.50478e-08
Gm16439	2.34	1.39	11.52	3.40514e-09	1.58439e-08
Hist2h2ac	-1.16	4.91	-11.5	3.51242e-09	1.63092e-08
Dlg4	1.46	2.27	11.49	3.53007e-09	1.63742e-08
Kbtbd8	-1.07	3.89	-11.49	3.55659e-09	1.64916e-08
Cep57l1	-1.01	3.32	-11.47	3.63596e-09	1.6819e-08
Efna4	-1.15	2.85	-11.47	3.64126e-09	1.68377e-08
Lims2	1.87	2.72	11.44	3.78683e-09	1.74688e-08
Spef1	-1.2	2.93	-11.43	3.81924e-09	1.75701e-08
Hist1h4n	-1.88	4.71	-11.42	3.87834e-09	1.78176e-08
Rabl3	1.02	3.26	11.4	3.95471e-09	1.81189e-08
Sort1	-1.39	1.92	-11.4	3.97985e-09	1.82031e-08
Gpd1	1.88	2.16	11.3	4.4924e-09	2.03353e-08
Gm28119	1.86	2.4	11.3	4.50051e-09	2.03629e-08
Mitf	1.72	2.13	11.28	4.63363e-09	2.08949e-08
Chsy3	-1.19	2.97	-11.23	4.94711e-09	2.2123e-08
Wisp2	2.89	1.29	11.22	4.97901e-09	2.22361e-08
Nradd	-1.34	2.21	-11.15	5.46654e-09	2.42395e-08
Zfp184	-1.11	2.84	-11.14	5.55332e-09	2.45805e-08
Hist1h4b	-1.84	5.09	-11.12	5.63842e-09	2.49489e-08
Nmi	1.42	1.95	11.12	5.70519e-09	2.52278e-08
Ogdhl	1.86	2.31	11.11	5.77067e-09	2.54922e-08
Mettl15	-1.79	1.01	-11.08	5.97609e-09	2.63218e-08
S100a8	4.23	2.38	11.06	6.13938e-09	2.69703e-08
Tnfaip8l1	1.27	2.72	11.05	6.22017e-09	2.72718e-08
Casz1	2.39	1.59	11.05	6.22432e-09	2.72811e-08
Scel	1.66	1.7	11.05	6.23904e-09	2.7313e-08
Isoc2a	1.85	2.06	11.04	6.33384e-09	2.76661e-08
Pde4a	-1.75	1.27	-11.03	6.381e-09	2.78408e-08
Airn	1.36	2.44	11.03	6.40518e-09	2.79281e-08
Gm4117	1.73	2.54	11.03	6.40748e-09	2.79291e-08
Havcr2	-1.03	4.33	-11.02	6.47964e-09	2.82162e-08
Fahd2a	1.42	2.08	10.98	6.78106e-09	2.93861e-08
Mbd4	-1.2	3.54	-10.97	6.88165e-09	2.97357e-08
Traip	-1.03	3.35	-10.96	6.944e-09	2.99666e-08
Cenpk	-1.22	3.18	-10.96	6.94675e-09	2.99673e-08
Pxylp1	1.14	3.46	10.94	7.15203e-09	3.07621e-08
Gm9581	-1.01	3.61	-10.93	7.23904e-09	3.11001e-08
RP23-160G19.10	-1.26	2.55	-10.91	7.41103e-09	3.17578e-08
Trim36	-2.17	1.26	-10.88	7.78357e-09	3.31956e-08
Ypel3	2.18	1.55	10.87	7.82686e-09	3.33591e-08
2010107G23Rik	1.29	2.31	10.86	7.96604e-09	3.38664e-08
Ccdc163	-1.01	2.62	-10.86	7.99882e-09	3.39842e-08
Cda	1.56	2.59	10.85	8.0616e-09	3.42077e-08
Omp	2.24	1.43	10.85	8.10088e-09	3.43419e-08
Fbxo48	-1.76	1.67	-10.84	8.12397e-09	3.43988e-08
Zic5	-2.55	1.4	-10.81	8.47201e-09	3.57574e-08
Ttll3	-1.01	3.41	-10.81	8.48119e-09	3.57849e-08
Dos	1.37	2.24	10.8	8.64252e-09	3.63971e-08
Gm14276	-1.52	1.51	-10.74	9.37635e-09	3.91565e-08
Nmnat2	1.15	2.93	10.72	9.56761e-09	3.98635e-08
Zfp799	-1.28	3.38	-10.72	9.63152e-09	4.00976e-08
Ap5s1	1.12	2.68	10.71	9.70748e-09	4.03888e-08
Snai2	-1.86	1.94	-10.69	9.96776e-09	4.13821e-08
Gm6484	1.94	1.95	10.67	1.02597e-08	4.25284e-08
Pycr1	-1.07	3.08	-10.62	1.09522e-08	4.52176e-08
Gm5577	-2.08	1.27	-10.62	1.09572e-08	4.52246e-08
Psen2	1.5	1.97	10.61	1.10236e-08	4.54428e-08
Gm9027	-1.02	3.01	-10.58	1.15547e-08	4.73995e-08
Hist1h2ag	-2.12	2.49	-10.54	1.2167e-08	4.97596e-08
Spag4	-1.85	1.33	-10.52	1.2506e-08	5.10237e-08
Dlx1	-1.61	1.46	-10.5	1.28295e-08	5.21991e-08
Tec	1.08	3.61	10.48	1.3274e-08	5.37409e-08
Rmi2	-1.4	1.98	-10.47	1.33801e-08	5.40956e-08
Csf3	4.37	2.03	10.47	1.34435e-08	5.43357e-08
Foxd2os	-1.68	2.03	-10.44	1.40345e-08	5.65545e-08
Ankrd37	1.5	1.9	10.42	1.43701e-08	5.78027e-08
Dyrk1b	1.18	2.59	10.42	1.43792e-08	5.7822e-08
Angpt2	2.33	1.48	10.41	1.44453e-08	5.80706e-08
Hyal1	2.15	1.21	10.35	1.58634e-08	6.33357e-08
Gamt	1.32	2.28	10.33	1.6201e-08	6.45877e-08
Foxc1	-1.21	2.44	-10.29	1.70218e-08	6.75796e-08
Iqsec2	1.58	1.37	10.29	1.70322e-08	6.7601e-08
Zfp385a	1.79	2.24	10.27	1.75553e-08	6.94723e-08
Them6	1.3	3.25	10.26	1.78574e-08	7.05432e-08
Il20rb	1.51	1.9	10.24	1.83673e-08	7.24085e-08
Lepr	-1.52	1.04	-10.2	1.93041e-08	7.57019e-08
Rpa3	-1.08	3.33	-10.2	1.94534e-08	7.61764e-08
Gzme	-1.54	1.53	-10.19	1.96426e-08	7.6783e-08
Dqx1	1.04	2.79	10.19	1.96532e-08	7.68024e-08
Tha1	1.45	2.09	10.17	2.01777e-08	7.86233e-08
Serpinb2	4.05	1.77	10.17	2.02976e-08	7.90486e-08
Igsf9b	1.32	2.56	10.16	2.04277e-08	7.95054e-08
Zfp810	1.21	3.17	10.15	2.06344e-08	8.02636e-08
Arl4a	1.19	3	10.09	2.27115e-08	8.77841e-08
3300005D01Rik	1.59	3	10.08	2.29741e-08	8.87227e-08
Slco1a5	-1.41	2.25	-10.04	2.40571e-08	9.26127e-08
Slfn2	1.67	3.15	10.03	2.45237e-08	9.42471e-08
Cenpq	-1.15	3.88	-10.02	2.47805e-08	9.50711e-08
Chchd6	-1.05	2.78	-9.99	2.5839e-08	9.87656e-08
Myzap	1.26	2.89	9.99	2.61225e-08	9.9764e-08
Hdhd3	1.09	2.62	9.96	2.69663e-08	1.02666e-07
Gm9845	1.03	3.04	9.94	2.78946e-08	1.0608e-07
Vmac	1.47	2.19	9.94	2.79871e-08	1.06372e-07
mt-Nd1	1.23	9.89	9.94	2.80176e-08	1.06458e-07
Apoe	-1.16	2.45	-9.88	3.04697e-08	1.14801e-07
Zfp2	-1.37	1.83	-9.85	3.16886e-08	1.18924e-07
Proser3	-1.12	2.29	-9.85	3.17182e-08	1.18939e-07
Ccdc112	-1.83	1.35	-9.84	3.18845e-08	1.19462e-07
9930012K11Rik	1.14	2.95	9.84	3.22108e-08	1.20551e-07
B3galt4	1.77	1.75	9.83	3.23741e-08	1.21061e-07
Gm2058	1.1	3.4	9.83	3.26215e-08	1.2185e-07
Gm6781	1.29	2.22	9.81	3.36503e-08	1.25172e-07
Ephb3	1	3.07	9.77	3.52708e-08	1.30657e-07
C1qtnf1	1.17	3.26	9.7	3.89085e-08	1.42951e-07
Pik3r5	2.93	1.38	9.69	3.9489e-08	1.44926e-07
Ak5	1.14	1.93	9.66	4.14568e-08	1.51651e-07
Rgs2	-1.52	1.38	-9.63	4.32712e-08	1.57816e-07
Adrb2	1.66	1.52	9.62	4.38714e-08	1.59832e-07
Shroom3	-1.08	2.23	-9.61	4.43494e-08	1.61442e-07
Ydjc	1.23	1.85	9.6	4.51886e-08	1.64097e-07
1110001J03Rik	-1.18	3.07	-9.57	4.71912e-08	1.70724e-07
Ppp3cc	1.2	2.74	9.53	4.99263e-08	1.79412e-07
Zkscan7	1.78	1.33	9.53	5.02111e-08	1.80243e-07
Tsc22d3	-1.13	2.83	-9.53	5.03541e-08	1.8066e-07
Dgat2	1.06	2.91	9.51	5.15673e-08	1.84618e-07
Gm336	1.33	1.96	9.51	5.16999e-08	1.85044e-07
Fcgrt	3.16	1.12	9.48	5.34104e-08	1.90608e-07
Mpzl1	-1.27	3.02	-9.45	5.59546e-08	1.99106e-07
Gm3636	-1.27	1.51	-9.44	5.6826e-08	2.01886e-07
Atp7b	1.86	1.57	9.44	5.68414e-08	2.01888e-07
Mapre3	1.17	2.3	9.44	5.71457e-08	2.02808e-07
Xkr8	1.24	2.55	9.42	5.85034e-08	2.07243e-07
Rtn4rl1	-1.25	2.64	-9.37	6.33805e-08	2.22876e-07
Zfp382	-1.16	2.85	-9.33	6.68474e-08	2.3421e-07
Ptgr1	-1.13	2.66	-9.32	6.84308e-08	2.39259e-07
RP23-44N5.4	-1.32	1.97	-9.3	6.95175e-08	2.4268e-07
Slc16a13	1.23	2.5	9.29	7.06508e-08	2.46316e-07
Irx3	1.41	1.6	9.28	7.22072e-08	2.51481e-07
Zfp40	-1.67	1.57	-9.27	7.29469e-08	2.53861e-07
Nrarp	1.38	2.33	9.27	7.32077e-08	2.54702e-07
1190002F15Rik	-1.12	1.62	-9.26	7.44279e-08	2.58346e-07
Gbp9	1.36	2.34	9.23	7.73638e-08	2.6757e-07
Mfsd3	1.04	2.82	9.22	7.90807e-08	2.72639e-07
Gcnt4	-1.47	2.02	-9.2	8.17193e-08	2.81187e-07
Lrr1	-1.49	1.95	-9.19	8.22387e-08	2.82685e-07
Rab3a	1.72	1.06	9.12	9.09152e-08	3.10367e-07
Apobr	1.88	1.47	9.1	9.37162e-08	3.19524e-07
Ccdc15	-1.09	2.41	-9.09	9.59488e-08	3.26391e-07
Tap2	1.32	1.89	9.03	1.04049e-07	3.51937e-07
Rplp0-ps1	-1.66	1.02	-9	1.09722e-07	3.69414e-07
Edn1	-1.14	2.26	-8.99	1.11459e-07	3.74604e-07
Tcp11l2	1.17	2.39	8.97	1.14346e-07	3.83548e-07
Gm11246	-1.15	2.25	-8.93	1.21987e-07	4.06633e-07
Ift27	1.06	2.99	8.89	1.28517e-07	4.27026e-07
Hmha1	1.35	2.15	8.82	1.44055e-07	4.74432e-07
Rps24-ps2	1.04	2.6	8.81	1.45907e-07	4.7971e-07
Sclt1	-1.16	3.4	-8.77	1.55074e-07	5.06751e-07
Lcp1	1.62	1.83	8.76	1.57363e-07	5.13857e-07
9930111J21Rik2	1.44	3.46	8.76	1.58731e-07	5.17756e-07
Serpinb1a	2.34	1.53	8.75	1.60649e-07	5.23696e-07
Atpaf1	1.03	2.52	8.71	1.71643e-07	5.56836e-07
Amigo1	1.25	2.39	8.7	1.74076e-07	5.63775e-07
Cenpp	-1.13	1.59	-8.69	1.76858e-07	5.72234e-07
Gm6652	1.02	2.45	8.68	1.78107e-07	5.7586e-07
C430049B03Rik	-1.87	1.7	-8.64	1.88811e-07	6.07113e-07
Trim13	1.04	2.16	8.64	1.91044e-07	6.13706e-07
2610020H08Rik	-1.05	2.26	-8.62	1.96457e-07	6.29439e-07
Tmem181c-ps	-1.33	1.25	-8.6	2.02186e-07	6.47024e-07
Gm19705	1.67	1.3	8.6	2.03467e-07	6.50041e-07
Oit3	1.38	1.2	8.58	2.0879e-07	6.65625e-07
Opn3	-1.13	2.3	-8.57	2.10507e-07	6.70461e-07
Prr5l	-1.17	2.05	-8.55	2.19747e-07	6.97551e-07
Macrod1	1.52	1.8	8.5	2.3824e-07	7.50612e-07
Efcab11	-1.24	1.42	-8.45	2.57461e-07	8.0626e-07
Pex11g	1.08	1.8	8.42	2.67185e-07	8.34184e-07
Adamtsl4	1.15	3.13	8.4	2.78142e-07	8.65608e-07
Wdr78	-1.36	1.24	-8.36	2.96928e-07	9.17882e-07
Socs1	-1.01	1.86	-8.35	2.99906e-07	9.26023e-07
6430548M08Rik	1.21	2.59	8.34	3.02771e-07	9.33798e-07
2210008F06Rik	-1.31	1.96	-8.33	3.09226e-07	9.51524e-07
Ablim3	1.01	1.86	8.33	3.09803e-07	9.53083e-07
Snora31	1.36	1.52	8.33	3.11185e-07	9.56895e-07
Parp4	1.03	3.98	8.3	3.25677e-07	9.97352e-07
Pard6g	-1.77	1.45	-8.29	3.27992e-07	1.00421e-06
Gas2	-1.02	2.17	-8.21	3.76571e-07	1.13971e-06
mt-Tp	1.35	1.72	8.2	3.83574e-07	1.15856e-06
Mfap3l	1.02	3.25	8.15	4.13646e-07	1.24297e-06
Gm15417	1.17	1.9	8.15	4.1426e-07	1.24426e-06
Alyref2	-1.09	2.04	-8.13	4.22927e-07	1.26888e-06
Dmpk	-1.02	2.17	-8.13	4.24699e-07	1.27362e-06
Asap3	1.89	1.13	8.12	4.3233e-07	1.29247e-06
Serp2	-1.19	1.36	-8.09	4.53072e-07	1.34938e-06
Tmem117	1.17	1.18	8.05	4.89236e-07	1.44747e-06
Gsta1	1.2	2.17	8.02	5.11697e-07	1.50828e-06
Lsm5	-1.1	2.22	-8.01	5.21019e-07	1.53207e-06
Gm17046	1.48	1.89	8	5.22926e-07	1.53693e-06
Gm13067	1.4	1.6	8	5.28366e-07	1.55164e-06
Zfp940	-1.16	1.21	-7.99	5.32371e-07	1.56237e-06
Trp53i13	-1.2	2.22	-7.92	6.04557e-07	1.75735e-06
2810408I11Rik	-1.19	1.89	-7.87	6.50354e-07	1.87829e-06
Hivep3	-1.09	1.84	-7.84	6.84773e-07	1.96839e-06
Cacna1a	1.5	1.03	7.83	6.97848e-07	2.00085e-06
Zcchc24	1.78	2.04	7.82	7.12018e-07	2.03756e-06
Snx29	1.74	1.11	7.8	7.36133e-07	2.09942e-06
Arntl2	1.05	2.55	7.79	7.44991e-07	2.12289e-06
Tmem241	1.32	2.34	7.79	7.49468e-07	2.13474e-06
D930048N14Rik	1.09	1.81	7.76	7.86369e-07	2.22919e-06
RP23-393I12.1	-1.49	1.23	-7.7	8.65542e-07	2.43952e-06
Mst1r	1	1	7.67	9.03804e-07	2.53991e-06
2010012O05Rik	1.09	2.05	7.65	9.36085e-07	2.62295e-06
Eldr	-1.32	1.22	-7.64	9.53819e-07	2.66875e-06
Gm20544	-1.4	1.65	-7.61	9.99579e-07	2.78577e-06
Reep6	1.54	1.01	7.6	1.02989e-06	2.86134e-06
Gm7846	-1.35	1.76	-7.58	1.05723e-06	2.93005e-06
Ctsf	-1.73	1.11	-7.55	1.11669e-06	3.08339e-06
BC048403	-1.08	2.08	-7.55	1.12066e-06	3.09309e-06
Rilp	1.19	1.58	7.5	1.21417e-06	3.32932e-06
Agk	-1.15	1.26	-7.49	1.22371e-06	3.35411e-06
Gm6195	-1.27	1.25	-7.46	1.30542e-06	3.56427e-06
Homez	1.07	1.96	7.38	1.49444e-06	4.04097e-06
Gm26572	-1.3	1.29	-7.37	1.50465e-06	4.0653e-06
1700008J07Rik	-1.14	1.48	-7.37	1.50916e-06	4.07586e-06
Gm13230	2.03	3.86	7.37	1.51714e-06	4.09493e-06
Leng9	1.05	2.3	7.35	1.569e-06	4.22138e-06
R74862	1.15	1.91	7.32	1.63859e-06	4.39277e-06
Sult1c2	1.04	2.15	7.26	1.81091e-06	4.81155e-06
Fam46a	-1.24	1.01	-7.2	2.02723e-06	5.3378e-06
Rwdd3	1.33	1.07	7.15	2.20363e-06	5.75831e-06
Prox1	1.6	1.28	7.15	2.22756e-06	5.81404e-06
Macrod2	-1	1.63	-7.14	2.26406e-06	5.89445e-06
2810002D19Rik	-1.08	1.42	-7.12	2.33761e-06	6.07182e-06
Hist2h2be	1.19	1.15	7.11	2.38761e-06	6.18855e-06
Slc9a9	1.24	1.55	7.05	2.63089e-06	6.76694e-06
Akna	1.15	1.41	7.04	2.6675e-06	6.85586e-06
Depdc7	-1.03	2.2	-7.01	2.83011e-06	7.23782e-06
Ada	1.01	2.5	7	2.85789e-06	7.30031e-06
Klhdc1	1.06	1	6.98	2.98999e-06	7.61772e-06
Ctso	1.05	2.39	6.97	3.01343e-06	7.67454e-06
Zfp772	-1.02	1.96	-6.95	3.16586e-06	8.03082e-06
Zfp362	1.31	1.06	6.93	3.25239e-06	8.24098e-06
Nell2	1.16	1.31	6.92	3.29012e-06	8.33344e-06
E030030I06Rik	1.11	1.3	6.91	3.3934e-06	8.57564e-06
Gm6611	-1.18	1.73	-6.89	3.50928e-06	8.83694e-06
Kbtbd7	1.13	2.16	6.87	3.64826e-06	9.16461e-06
Nckap5l	1.13	1.83	6.86	3.70645e-06	9.30035e-06
Arhgef19	1.23	2.06	6.85	3.77505e-06	9.46189e-06
Glyctk	-1.07	1.07	-6.84	3.7863e-06	9.48125e-06
Hrct1	1.22	1.62	6.84	3.80849e-06	9.5264e-06
Lrrc73	1.32	1.36	6.74	4.59448e-06	1.13216e-05
Mylip	1.23	1.27	6.73	4.66923e-06	1.14953e-05
Shpk	1.16	1.34	6.68	5.13226e-06	1.25411e-05
Rundc3b	1.43	1.72	6.6	5.84085e-06	1.4144e-05
Il3ra	1.2	1	6.57	6.17976e-06	1.48923e-05
Gm20400	1.4	1.33	6.49	7.20589e-06	1.71804e-05
Mafb	1.03	2.23	6.45	7.69349e-06	1.82911e-05
RP23-292F19.4	-1.02	1.5	-6.42	8.18591e-06	1.93762e-05
RP23-103F2.2	-1.28	1.25	-6.42	8.23347e-06	1.94819e-05
Foxn1	1.16	1.32	6.37	8.90728e-06	2.09435e-05
Mtss1l	-1.19	1.28	-6.36	9.11411e-06	2.13775e-05
Skida1	-1.07	1.62	-6.33	9.64832e-06	2.25401e-05
Nrep	-1.04	2.04	-6.29	1.04085e-05	2.41815e-05
Gm6091	-1.16	1.42	-6.27	1.08198e-05	2.50635e-05
Slc25a47	-1.02	1.03	-6.26	1.09197e-05	2.52864e-05
Dennd4b	-1.14	1.99	-6.2	1.21965e-05	2.80353e-05
1810024B03Rik	-1.27	1.19	-6.06	1.61575e-05	3.63449e-05
2017-09-05	-1.09	1.5	-6.05	1.61812e-05	3.63922e-05
Znf41-ps	-1.39	1.15	-6.04	1.65899e-05	3.72428e-05
Dpf1	-1.02	1.47	-5.98	1.85228e-05	4.1231e-05
Pdlim2	1.06	2.18	5.96	1.93793e-05	4.30023e-05
Gm8546	-1.31	1.08	-5.95	1.97319e-05	4.37126e-05
RP24-444I15.4	1.07	1.23	5.89	2.19487e-05	4.81946e-05
Cdk5r1	-1.03	1.26	-5.7	3.18485e-05	6.80545e-05
mt-Nd6	1.1	4.53	5.7	3.2079e-05	6.84709e-05
Hist2h2ab	-1.15	1.73	-5.68	3.32919e-05	7.08859e-05
Gpr63	-1.03	1.07	-5.61	3.77665e-05	7.97381e-05
BC106179	-1.06	1.76	-5.6	3.87732e-05	8.15619e-05
2410022M11Rik	1.46	1.06	5.56	4.15914e-05	8.7034e-05
Gm26621	1.05	1.81	5.3	6.9852e-05	0.000141142
Pla2g4c	-1.23	1	-5.3	7.0232e-05	0.000141836
Ptprb	-1.67	1.62	-5.22	8.2648e-05	0.000165136
Mir27b	1.09	1.18	5.14	9.67883e-05	0.000191343
RP24-458F14.4	1.12	1.34	5.09	0.000106864	0.000209812
Zfp808	-1.05	1.85	-4.92	0.000149571	0.000286711
Pvrl1	1.1	2.35	4.84	0.000177383	0.000335907
H2-DMa	1.02	1.01	4.47	0.000379659	0.000682524
Il5ra	1.11	1.24	4.16	0.000734287	0.00126573
Mir6236	-1.27	4.31	-3.5	0.00290507	0.00459366
EPRSTOPE versus mock NMuMG cells
	logFC	AveExpr	t	P.Value	adj.P.Val
Apob	5.37	9.87	113.91	7.33e-25	9.86e-21
Sepp1	5.39	8.44	99.42	6.55e-24	4.41e-20
Mmp13	5.14	9.71	90.68	2.88e-23	1.29e-19
Cxcl5	10.4	8.19	78.98	2.66e-22	8.94e-19
Plat	3.86	7.25	75.38	5.63e-22	1.52e-18
Ephx1	5.06	6.33	72.15	1.14e-21	2.55e-18
H6pd	3.04	7.52	70.93	1.5e-21	2.67e-18
Vnn1	7.33	7.14	70.67	1.59e-21	2.67e-18
Lbp	7.63	6.16	66.88	3.86e-21	5.43e-18
Col7a1	-5.09	4.69	-66.68	4.04e-21	5.43e-18
Col27a1	-2.96	6.86	-64.62	6.7e-21	8.19e-18
Prss23	2.92	6.26	63.13	9.73e-21	1.09e-17
Itm2b	2.52	8.27	62.77	1.07e-20	1.1e-17
Ccl7	4.22	5.89	60.47	1.94e-20	1.74e-17
Cd109	2.89	5.82	60.56	1.9e-20	1.74e-17
Lgals3bp	3.33	6.92	59.61	2.45e-20	1.97e-17
Iqgap2	3.37	6.41	59.14	2.78e-20	1.97e-17
Ak1	3.1	6.19	59.42	2.57e-20	1.97e-17
Sel1l3	3.42	5.89	59.27	2.68e-20	1.97e-17
Mki67	-2.42	9.02	-58.49	3.32e-20	2.23e-17
Cdh17	5.44	5.97	55.94	6.78e-20	4.32e-17
Lamb1	-5.56	4.69	-55.79	7.08e-20	4.32e-17
Pcolce	-2.71	5.32	-55.16	8.51e-20	4.97e-17
Serpinb9b	2.06	7.68	55	8.91e-20	4.99e-17
Lmo7	2.09	8.59	54.4	1.06e-19	5.41e-17
Tuft1	2.14	7.4	54.26	1.11e-19	5.41e-17
Arhgef40	2.45	7.3	54.2	1.13e-19	5.41e-17
Tenm3	-5.2	4.77	-54.32	1.09e-19	5.41e-17
Sulf2	3.09	6.26	53.17	1.53e-19	6.87e-17
Ctsh	5.22	5.55	53.23	1.5e-19	6.87e-17
Lgals2	3.53	7.68	53.05	1.59e-19	6.89e-17
Clu	2.26	8.16	52.48	1.89e-19	7.92e-17
Mcpt1	-5.39	3.5	-51.87	2.28e-19	9.29e-17
Sqrdl	3.01	5.58	51.47	2.58e-19	1.02e-16
Neurl3	2.63	7.12	51.37	2.66e-19	1.02e-16
Mgst1	3.36	5.43	50.89	3.09e-19	1.15e-16
Cd14	2.24	7.34	49.66	4.57e-19	1.63e-16
Cenpf	-2.41	7.14	-49.65	4.6e-19	1.63e-16
Cav1	1.82	9.19	49.23	5.27e-19	1.79e-16
Tpx2	-2.2	6.67	-49.19	5.33e-19	1.79e-16
Endod1	2.87	5.93	49.07	5.53e-19	1.82e-16
Pilra	4.63	5.67	48.88	5.89e-19	1.89e-16
Cdh1	9.4	5.93	48.78	6.09e-19	1.89e-16
Ly6a	7.14	4.85	48.74	6.18e-19	1.89e-16
Cenpe	-2.61	6.98	-48.6	6.47e-19	1.93e-16
Mdm2	1.89	7.94	48.37	6.98e-19	2.02e-16
Kif11	-2.81	6.92	-48.28	7.19e-19	2.02e-16
Ctnnal1	3.51	5.02	48.27	7.22e-19	2.02e-16
Aldh3a1	6.5	5.38	48.15	7.49e-19	2.06e-16
Ptgs1	2.11	7.25	47.88	8.21e-19	2.21e-16
Emp3	5.15	5.56	47.73	8.63e-19	2.27e-16
Mmp10	4.55	5.67	47.51	9.3e-19	2.4e-16
Bub1b	-2.39	6.33	-47.41	9.61e-19	2.44e-16
Ccna2	-2.02	6.88	-47.33	9.9e-19	2.46e-16
F2rl1	2.62	6.27	47.21	1.03e-18	2.52e-16
Myh10	-2.11	6.44	-46.85	1.16e-18	2.79e-16
Eif5a2	-3.12	4.59	-46.7	1.22e-18	2.88e-16
Fabp5	-3.39	4.93	-46.53	1.3e-18	3.01e-16
Tgm2	1.71	7.53	46.39	1.36e-18	3.1e-16
Sox11	-4.79	3.14	-46.35	1.38e-18	3.1e-16
Timp3	2.03	9.32	46.15	1.48e-18	3.26e-16
Vcam1	2.73	6.56	46.04	1.54e-18	3.33e-16
Gusb	2.17	6.11	45.71	1.72e-18	3.68e-16
Tmem176a	2.24	7.21	45.56	1.82e-18	3.83e-16
C3	5.66	5.64	45.48	1.87e-18	3.87e-16
Ccng1	2.25	8.59	45.12	2.12e-18	4.26e-16
Mal	4.19	4.7	45.12	2.12e-18	4.26e-16
Prc1	-1.83	7.15	-44.95	2.26e-18	4.36e-16
Gpr137b	2.01	6.76	44.89	2.3e-18	4.36e-16
Tnc	-2.09	6.25	-44.89	2.3e-18	4.36e-16
Plac8	9.4	5.48	45.01	2.21e-18	4.36e-16
Anxa8	1.97	9.19	44.85	2.34e-18	4.37e-16
Emp1	1.63	10.17	44.81	2.37e-18	4.37e-16
Gsto1	1.84	9.49	44.73	2.44e-18	4.43e-16
Areg	2.88	7.49	44.58	2.58e-18	4.62e-16
Kif20a	-2.03	6.96	-44.2	2.95e-18	5.22e-16
Gsta4	2.23	6.93	44.05	3.12e-18	5.44e-16
Ctsb	1.73	8.37	43.62	3.65e-18	6.3e-16
Arhgap19	-2.88	4.72	-43.5	3.81e-18	6.48e-16
Mpp1	1.89	7.06	43.28	4.13e-18	6.94e-16
Cp	2.58	9.63	43.03	4.54e-18	7.44e-16
Kif2c	-2.25	5.45	-43.04	4.52e-18	7.44e-16
Ntn4	2.37	5.15	42.95	4.67e-18	7.56e-16
Kif18b	-2.27	5.18	-42.92	4.73e-18	7.57e-16
Fhl1	4.19	4.12	42.85	4.86e-18	7.69e-16
Spag5	-2.18	5.98	-42.71	5.12e-18	8e-16
Pcsk6	4.25	4.65	42.45	5.64e-18	8.72e-16
Angptl4	4.38	5.32	42.39	5.76e-18	8.81e-16
Iqgap3	-2.47	5.61	-42.31	5.94e-18	8.98e-16
Nusap1	-2.36	5.12	-42.16	6.28e-18	9.35e-16
Syt7	4.23	4.73	42.14	6.33e-18	9.35e-16
Ly75	-1.97	5.95	-42.05	6.57e-18	9.6e-16
Tmem176b	1.59	8.54	41.98	6.72e-18	9.72e-16
Bub1	-2.46	5.73	-41.82	7.15e-18	1.02e-15
Anln	-1.86	7.74	-41.79	7.24e-18	1.02e-15
Aspm	-2.52	6.55	-41.69	7.53e-18	1.05e-15
Eps8l2	7.33	4.67	41.6	7.78e-18	1.08e-15
Prl2c3	1.87	7.56	41.57	7.87e-18	1.08e-15
Tm4sf1	1.98	9.39	41.23	8.98e-18	1.21e-15
Kif23	-1.77	7.07	-41.26	8.89e-18	1.21e-15
Slc12a2	1.86	10.12	41.06	9.59e-18	1.28e-15
Gsdmd	9.55	5.57	40.87	1.03e-17	1.36e-15
Ndfip2	1.94	6.33	40.78	1.07e-17	1.39e-15
Cdkn1a	3.41	5.52	40.78	1.07e-17	1.39e-15
Ptpn13	-1.84	6.29	-40.73	1.09e-17	1.4e-15
Egln3	2.03	5.84	40.66	1.12e-17	1.42e-15
Cxcl1	2.81	8.64	40.61	1.15e-17	1.44e-15
Rab32	2.6	6.18	40.55	1.17e-17	1.46e-15
Psat1	-1.41	8.56	-40.44	1.22e-17	1.51e-15
Abcg2	-5.12	3.95	-40.37	1.26e-17	1.54e-15
Slc11a2	1.66	7.24	40.31	1.29e-17	1.56e-15
Vdac2	1.57	7.98	40.25	1.32e-17	1.58e-15
Aldh2	1.92	6.36	40.2	1.34e-17	1.6e-15
Tob1	2.7	5.6	40.07	1.41e-17	1.66e-15
Bmper	2.54	4.73	40.06	1.42e-17	1.66e-15
Tspan12	-2.55	4.7	-40.03	1.44e-17	1.67e-15
Mgat3	3.21	5.63	39.91	1.51e-17	1.74e-15
Kifc3	1.72	6.59	39.81	1.57e-17	1.79e-15
Pip5k1c	2.04	7	39.77	1.6e-17	1.8e-15
Ccbe1	-4.69	3.96	-39.75	1.61e-17	1.8e-15
Ncapd2	-1.93	6.21	-39.69	1.65e-17	1.82e-15
Tnfrsf10b	2.31	5.13	39.7	1.64e-17	1.82e-15
Tmem43	1.64	7.1	39.66	1.67e-17	1.83e-15
Tsku	2.21	6.44	39.58	1.73e-17	1.83e-15
4933426M11Rik	1.99	6.42	39.58	1.72e-17	1.83e-15
Ccnb1	-2.24	5.37	-39.61	1.7e-17	1.83e-15
Sdpr	-2.46	5.18	-39.61	1.7e-17	1.83e-15
Thbs3	-7.12	2.89	-39.49	1.79e-17	1.88e-15
Tuba1a	-1.82	7.45	-39.43	1.83e-17	1.9e-15
Bmp1	1.68	6.5	39.42	1.84e-17	1.9e-15
Hexa	1.9	5.65	39.4	1.86e-17	1.9e-15
Foxm1	-2.1	5.86	-39.25	1.97e-17	2.01e-15
Mlkl	3.26	4.44	39.04	2.15e-17	2.17e-15
Kif20b	-2.31	6.63	-38.96	2.22e-17	2.23e-15
Igf2r	-2.6	5.84	-38.86	2.31e-17	2.3e-15
Padi1	-3.7	3.67	-38.82	2.35e-17	2.33e-15
Nebl	2.31	4.84	38.77	2.4e-17	2.35e-15
Sat1	1.91	7.48	38.74	2.43e-17	2.37e-15
Birc5	-1.91	5.71	-38.61	2.57e-17	2.48e-15
Myo15b	2.53	5.95	38.58	2.59e-17	2.49e-15
Racgap1	-1.75	6.72	-38.48	2.7e-17	2.58e-15
Kif14	-2.4	4.94	-38.29	2.93e-17	2.77e-15
Gstm5	2.7	4.6	38.27	2.95e-17	2.77e-15
Gclc	1.66	7.84	38.19	3.06e-17	2.85e-15
Kif4	-2.26	6	-38.15	3.1e-17	2.86e-15
Gm6166	-4.25	4.45	-38.16	3.09e-17	2.86e-15
Tacc3	-2.07	6.27	-38.01	3.29e-17	3.01e-15
Cebpd	3.36	3.86	37.93	3.4e-17	3.09e-15
Aurkb	-2.07	5.21	-37.7	3.74e-17	3.36e-15
Xdh	8.09	3.86	37.72	3.72e-17	3.36e-15
Chn1	-5.52	2.67	-37.67	3.8e-17	3.38e-15
Cndp2	1.82	6.49	37.61	3.9e-17	3.45e-15
Plscr2	-1.64	6.67	-37.58	3.94e-17	3.46e-15
Cttnbp2nl	-1.86	5.72	-37.54	4.02e-17	3.51e-15
Pcdh7	1.86	7.87	37.43	4.2e-17	3.62e-15
Dnajc3	1.78	7.31	37.45	4.18e-17	3.62e-15
Aurka	-2.16	5.79	-37.38	4.29e-17	3.67e-15
Glipr2	-2	4.99	-37.28	4.48e-17	3.82e-15
Parm1	1.99	6.76	37.17	4.7e-17	3.95e-15
Cep55	-2.72	5.48	-37.17	4.7e-17	3.95e-15
Eva1c	3.25	4.21	37.09	4.86e-17	4.06e-15
Rilpl2	2.33	5.21	37.04	4.97e-17	4.12e-15
Arhgef10l	2.44	5.23	37	5.06e-17	4.18e-15
Add2	-2.13	5.34	-36.84	5.42e-17	4.44e-15
Vcan	-6.94	2.9	-36.75	5.63e-17	4.59e-15
Podxl	1.87	6.33	36.72	5.7e-17	4.59e-15
Shc2	1.89	5.7	36.72	5.7e-17	4.59e-15
Ghitm	1.43	7.52	36.7	5.75e-17	4.61e-15
Snrk	2.17	5.7	36.67	5.82e-17	4.63e-15
Pilrb2	3.88	4.33	36.32	6.79e-17	5.37e-15
S100a16	2.62	5.11	36.29	6.88e-17	5.41e-15
Idh1	1.87	6.99	36.23	7.08e-17	5.54e-15
Tnfrsf1b	1.9	6.93	36.01	7.79e-17	6.06e-15
Fbn1	5.63	2.54	35.99	7.86e-17	6.08e-15
Tnip3	5.23	5.1	35.94	8.04e-17	6.18e-15
Espl1	-1.79	5.7	-35.84	8.41e-17	6.43e-15
Creg1	1.76	5.91	35.78	8.64e-17	6.53e-15
Bnc1	-4.39	4.14	-35.78	8.64e-17	6.53e-15
Myo1d	1.52	6.56	35.7	8.94e-17	6.68e-15
Tubb2a	3.34	4.97	35.7	8.93e-17	6.68e-15
Esd	1.64	8.08	35.61	9.29e-17	6.9e-15
Fam210b	2.29	4.78	35.58	9.45e-17	6.98e-15
Il22ra1	2.81	5.11	35.46	9.94e-17	7.3e-15
Cenpa	-2.31	4.95	-35.29	1.08e-16	7.87e-15
Krt8	1.49	11.35	35.24	1.1e-16	7.91e-15
Gpr137b-ps	2.02	5.25	35.24	1.1e-16	7.91e-15
Sprr1b	2.66	4.94	35.24	1.1e-16	7.91e-15
Rpl26	2.28	5.62	35.19	1.12e-16	7.99e-15
Ptprb	6.2	1.62	35.2	1.12e-16	7.99e-15
Ereg	2.35	6.98	35.14	1.15e-16	8.13e-15
Dnajc10	1.86	8.62	35.06	1.19e-16	8.26e-15
Tmbim1	1.44	7.44	35.06	1.19e-16	8.26e-15
Slc19a2	1.61	5.71	35.06	1.19e-16	8.26e-15
Fam213a	2.66	4.84	35.08	1.18e-16	8.26e-15
Incenp	-1.73	6.44	-35.04	1.2e-16	8.3e-15
Ctnnb1	1.24	10.77	34.98	1.24e-16	8.43e-15
Flnc	-13.08	3.1	-34.99	1.23e-16	8.43e-15
Clca4	5.33	4	34.95	1.25e-16	8.52e-15
Acox2	4.39	3.19	34.82	1.33e-16	8.97e-15
Map1b	-1.35	7.89	-34.81	1.34e-16	8.98e-15
St3gal4	1.52	6.53	34.79	1.35e-16	9.03e-15
Hist1h1b	-2.67	6.7	-34.66	1.43e-16	9.54e-15
Ikbke	2.67	5.71	34.54	1.51e-16	1e-14
Ube2c	-2.22	5.47	-34.5	1.54e-16	1.02e-14
E2f2	2.66	4.21	34.44	1.58e-16	1.04e-14
Hspb8	3.01	4.47	34.41	1.61e-16	1.05e-14
Ccnb2	-2.01	5.15	-34.37	1.64e-16	1.06e-14
Plk1	-2.26	5.27	-34.33	1.67e-16	1.08e-14
Naip2	2.72	4.57	34.32	1.68e-16	1.08e-14
Hmmr	-2.22	6.07	-34.13	1.83e-16	1.17e-14
Osmr	3.73	4.16	33.9	2.04e-16	1.3e-14
H2-D1	2.38	5.14	33.88	2.05e-16	1.3e-14
Cdc20	-1.87	6.53	-33.8	2.13e-16	1.35e-14
Tnxb	4.13	4.68	33.7	2.24e-16	1.41e-14
Nupr1	2.09	5.01	33.68	2.26e-16	1.41e-14
Ckap2l	-1.9	5.26	-33.6	2.35e-16	1.46e-14
Slc25a37	1.78	6.39	33.59	2.36e-16	1.46e-14
Ptpre	2.16	5.2	33.54	2.41e-16	1.49e-14
Bmp2	-2.8	3.51	-33.49	2.48e-16	1.52e-14
Ndc80	-2.21	4.84	-33.46	2.51e-16	1.53e-14
Fbxl20	2.05	5.04	33.43	2.55e-16	1.55e-14
Mgat5	1.92	6.13	33.41	2.56e-16	1.55e-14
Spint2	1.93	6.08	33.35	2.64e-16	1.58e-14
Rab38	3.02	4.13	33.36	2.63e-16	1.58e-14
Mpdz	-1.67	5.66	-33.31	2.7e-16	1.61e-14
Cd81	1.24	7.77	33.28	2.73e-16	1.62e-14
Arhgap27	4.11	4.59	33.29	2.72e-16	1.62e-14
Prex2	-8.99	3.68	-33.22	2.81e-16	1.66e-14
Cdca8	-1.84	5.17	-33.2	2.83e-16	1.66e-14
Aldh18a1	-1.31	6.54	-33.14	2.92e-16	1.7e-14
Atp6v1b2	1.32	7.18	33.08	3e-16	1.75e-14
Stard10	1.72	6.57	33.08	3.01e-16	1.75e-14
Deptor	3.29	4	33.02	3.09e-16	1.78e-14
Atp1b1	-3.86	4.16	-32.98	3.16e-16	1.82e-14
Lgals3	1.71	9.39	32.95	3.2e-16	1.83e-14
Cdk1	-1.38	7.03	-32.91	3.27e-16	1.86e-14
Igf2bp3	4.59	3.6	32.9	3.29e-16	1.86e-14
C330027C09Rik	-2.12	6.33	-32.87	3.33e-16	1.88e-14
Ttk	-2.1	5.12	-32.79	3.46e-16	1.94e-14
Pilrb1	3.33	4.31	32.67	3.67e-16	2.06e-14
Pik3ap1	-5.39	3.7	-32.61	3.78e-16	2.11e-14
Btg2	2.32	5.03	32.54	3.91e-16	2.17e-14
Havcr2	2.13	4.33	32.51	3.96e-16	2.19e-14
Faxc	-2.64	3.57	-32.46	4.07e-16	2.24e-14
Melk	-2.21	4.84	-32.42	4.14e-16	2.27e-14
Anxa7	1.25	7.67	32.38	4.22e-16	2.31e-14
Cdc42ep5	4.61	3.66	32.36	4.26e-16	2.32e-14
Mad2l1	-1.76	5.68	-32.35	4.29e-16	2.32e-14
Lgmn	1.56	6.18	32.27	4.46e-16	2.39e-14
Pkhd1	-7.14	4.19	-32.28	4.45e-16	2.39e-14
Car5b	2.92	4.11	32.27	4.46e-16	2.39e-14
Slc23a2	1.44	6.68	32.25	4.51e-16	2.41e-14
Kcnn4	1.59	7.17	32.19	4.64e-16	2.47e-14
Arhgap11a	-1.49	6.24	-32.18	4.66e-16	2.47e-14
Rbpms	-2.81	4.08	-32.08	4.89e-16	2.58e-14
Itga6	1.33	8.05	31.99	5.12e-16	2.67e-14
Gsn	1.21	7.86	31.99	5.13e-16	2.67e-14
Cenpi	-1.77	4.98	-31.94	5.24e-16	2.72e-14
Ank	-1.16	8.04	-31.88	5.4e-16	2.78e-14
Dnajc22	9.46	4.13	31.89	5.39e-16	2.78e-14
Bcat1	-4.34	1.06	-31.85	5.49e-16	2.82e-14
Slc26a2	1.66	7.11	31.82	5.58e-16	2.85e-14
Hk1	1.29	7.32	31.8	5.62e-16	2.86e-14
Sdc1	1.24	9.24	31.73	5.82e-16	2.93e-14
Ctsz	1.5	6.85	31.74	5.79e-16	2.93e-14
Shcbp1	-2.61	4.95	-31.73	5.82e-16	2.93e-14
Tulp4	1.12	8.4	31.71	5.88e-16	2.95e-14
Tns1	-1.79	5.6	-31.67	6e-16	3e-14
Nek2	-1.87	5.66	-31.59	6.25e-16	3.11e-14
Hist1h1e	-2.31	7.29	-31.56	6.36e-16	3.14e-14
Lgals8	1.36	6.6	31.56	6.35e-16	3.14e-14
Itgb7	2.31	4.57	31.53	6.46e-16	3.18e-14
Cyb5r3	1.58	7.62	31.51	6.51e-16	3.19e-14
Tubb2b	-4.01	2.95	-31.49	6.57e-16	3.21e-14
P2rx4	2.1	4.31	31.46	6.69e-16	3.26e-14
Colgalt1	1.15	8.49	31.3	7.25e-16	3.52e-14
Mvp	1.16	7.42	31.27	7.35e-16	3.54e-14
Ddit4	2.08	5.32	31.28	7.32e-16	3.54e-14
Mylk	2.13	5.04	31.26	7.39e-16	3.55e-14
Rasgef1b	2.13	4.81	31.21	7.58e-16	3.63e-14
Chst1	6.92	3.18	31.17	7.73e-16	3.69e-14
Man2b2	1.54	5.89	31.12	7.92e-16	3.77e-14
Camk2d	1.15	7.54	31.01	8.37e-16	3.97e-14
Nfkb2	-1.36	7.4	-30.95	8.65e-16	4.08e-14
Il1rn	1.4	6.04	30.94	8.71e-16	4.09e-14
Fam64a	-2.18	4.75	-30.93	8.73e-16	4.09e-14
Plau	1.95	5.82	30.89	8.91e-16	4.16e-14
Thsd7a	-3.47	2.78	-30.84	9.17e-16	4.27e-14
Grina	1.67	6.66	30.79	9.39e-16	4.33e-14
[truncated: 1,522 more rows]
