# Supplementary material for: LncRNA EPR controls epithelial proliferation by coordinating Cdkn1a transcription and mRNA decay response to TGF-β
Source: Nat Commun. 2019 Apr 29;10:1969. doi: 10.1038/s41467-019-09754-1 (PMC6488594; doi:10.1038/s41467-019-09754-1)
Supplement: Supplementary file 6 — Supplementary Data 3 [file 41467_2019_9754_MOESM6_ESM.xlsx]

## Sheet: Sheet1 - Table 1
Primers for qRT-PCR	Forward	Reverse
mmu.Rpl32	CTGGCCATCAGAGTCACCAA	TGCACACAAGCCATCTACTCA
mmu.EPR	AACTGCGCAACCTAGTCCTG	GCTCCATGGAAGACTAACGG
mmu.Cdh1	GTGAGGACGACTAGGGGACT	CACACTCAGGGAAGGAGCTG
mmu.Cdh2	CGAGAGGCCTATCCATGCTG	CCCAATATCCCCAGGGTGTG
mmu.Cdkn1a	TGTCGCTGTCTTGCACTCTG	ACCAATCTGCGCTTGGAGTG
mmu.Adam12	TGGGGATGTGCCTCTTCAAC	ATTCGTGCATTCCTCCGGTT
mmu.Zeb2	GTCTCTGCAAGTGCCATCCT	ACTGACACGGGTGCTTCAAA
mmu.Fstl1	ACGCTCCCACCTTCGCCTCT	GTCACCAGCGAGAGCGCCAG
mmu.Fn1	GCAGGAAAGTCACCCAGACA	CTGTGGGAGGGGTGTTTGAA
mmu.Tnc	AACGGACTGCCCACATCTCA	TTCCGGTTCAGCTTCTGTGGTA
mmu.Ocln	TGGCAAGCGATCATACCCAG	AGGAATCTCCTGGGCCACTT
mmu.Twist2	ACCCAGGTTCACATCCTCCT	TGAGGAGATGAGGGCACAGA
mmu.Anxa6	GTGTGTGCTTTAAAGGGCGG	TCAGATTGGACGGTGACAGC
mmu.Tjp1	GGACACCAAAGCATGTGAGC	AGGGTAAGGCATTCCTGCTG
mmu.Cdkn2b	GCAGCTGGATCTGGTCCTTGAGC	CCCCTGCAGCAGCAGCTTGT
mmu.Pcdh19	TCAAAAGCAGCTCCACCTTCA	GCAGTATCGCAGTACAGGCT
mmu.Slc9a2	GCGAGTCTCTGCTCAACGAT	ACGTCTACGGTCTGGATGGT
mmu.Slc39a4	GGGCCGTGTGAAAAGTGTCT	GCAGCAGCAGCACTAAGGTA
mmu.Rap1gap	CCACCTGGTATTCTCGCTCAA	GGTCCGACACTTGGTCCTAA
mmu.Cdx2	CTGGACAAGGACGTGAGCAT	ACTGCGGAGGACTGACAAA
mmu.Fhl1	GACAAGTTCTGCGCCAACAC	TTGTCGTGCCAGTAGCGATT
mmu.Tp53Inp1	TAGCTTTGCCCCTACTCCCT	GCCAAACAAATTCTGACGGCT
mmu.Fgfr2	CACGACCAAGAAGCCAGACT	CTCGGCCGAAACTGTTACCT
mmu.Neat1	GGGACTTGTGGGAGAAAGCA	TTCCAGGCACAATCCTCACC
mmu.Gapdh	CCCTTAAGAGGGATGCTGCC	TACGGCCAAATCCGTTCACA
mmu.Rnu1a1	TGGCAGGGGAGATACCATGA	GTCGAGTTTCCCGCATTTGG
mmu.Snai1	CAGGACTCCTTCCAGCCTTG	CGGGTACAAAGGCACTCCAT
hsa.EPR	CAGACTCACGGGTTCCTTCC	CTCCATGAACCACCACCGAA
hsa.CDH1	CAGGTGTGCACAGAAAACCG	CCCCCTTTAGGGCCACATTT
hsa.CDH2	AGTGGTGGTGAGCAGGACTA	ACCTCCACCATACATGTCAGC
hsa.TNC	CCCTGAGGGAGCAATGTACTG	CAGCCACATCCTTCAGTGCT
hsa.ADAM12	CCGGTGTTCCCCACTGTATC	AGCTGGGTTCCCTTTTGTGT
hsa.FSTL1	AAATGCAGCTCCCTGTCCAA	CCCTCCTCCCATAGTGTCCA
hsa.CDKN1A	ACTCTCAGGGTCGAAAACGG	CTTCCTGTGGGCGGATTAGG
Primers for ChIP	Forward	Reverse
mmu.Cdkn1aP1	GGTGATTTTGGCGTCCACAC	TCCAAGGGACCAAGGGAGAT
mmu.EPR P1	GACCACAGGCACATACGTCA	ATATACAACCCGGAGCGAGC
mmu.Rpl32P1	ACATTTGCTCAACCAACCGC	GCCCTAAGTGGAAGCCCAAT
mmu.Serpine1P1	ACACCAGGCTTTGTAGGCTC	TGACTGGAACATCCCTGTGC
mmu.Mettl9P1	GACCCAGCCACAATTTCTGGTA	CATACCTGCTATCCTTGTGCCT
3’ Bio-TEG oligos (ChIRP)	ODD	EVEN
Linc-EPR 26	GGAACCAGGAAGTGGTATGAA
Linc-EPR 95		GTGAATCTGTACTCTCAAGG
Linc-EPR 175	TGCAAATGCTGACTTCACGG
Linc-EPR 257		CTGGTTAGACAGTCTTTCTC
Linc-EPR 341	TGAATGGTAGCTCCATGGAA
Linc-EPR 421		AGGGCTGGTGTAGATGGAAG
Linc-EPR 580	ATTCTTAGGGGAGCGACTGTG
Linc-EPR 640		GCGATTATGATCTGAAGGCT
Linc-EPR 720	CAGCTAGTGCTCATAATTGG
Linc-EPR 1441		ATAGAAGCAGCAGAGACATGG
